# Supplementary material for: Network subgraph-based approach for analyzing and comparing molecular networks
Source: PeerJ. 2022 May 3;10:e13137. doi: 10.7717/peerj.13137 (PMC9074881; doi:10.7717/peerj.13137)
Supplement: File S1 [file peerj-10-13137-s001.xlsx]

## Sheet: network names
Acute_myeloid_leukemia_[hsa05221]	Adipocytokine_signaling_pathway_[hsa04920]	Adherens_junction_[hsa04520]
Basal_cell_carcinoma_[hsa05217]	AMPK_signaling_pathway_[hsa04152]	Apoptosis_[hsa04210]
Breast_cancer_[hsa05224]	Apelin_signaling_pathway_[hsa04371]	Cell_cycle_[hsa04110]
Choline_metabolism_in_cancer_[hsa05231]	B_cell_receptor_signaling_pathway_[hsa04662]	Cellular_senescence_[hsa04218]
Chronic_myeloid_leukemia_[hsa05220]	Calcium_signaling_pathway_[hsa04020]	Focal_adhesion_[hsa04510]
Colorectal_cancer_[hsa05210]	cAMP_signaling_pathway_[hsa04024]	Gap_junction_[hsa04540]
Endometrial_cancer_[hsa05213]	cGMP-PKG_signaling_pathway_[hsa04022]	Necroptosis_[hsa04217]
Gastric_cancer_[hsa05226]	Chemokine_signaling_pathway_[hsa04062]	Regulation_of_actin_cytoskeleton_[hsa04810]
Glioma_[hsa05214]	C-type_lectin_receptor_signaling_pathway_[hsa04625]	Signaling_pathways_regulating_pluripotency_of_stem_cells_[hsa04550]
Hepatocellular_carcinoma_[hsa05225]	ErbB_signaling_pathway_[hsa04012]
Melanoma_[hsa05218]	Estrogen_signaling_pathway_[hsa04915]
Non-small_cell_lung_cancer_[hsa05223]	Fc_epsilon_RI_signaling_pathway_[hsa04664]
Pancreatic_cancer_[hsa05212]	FoxO_signaling_pathway_[hsa04068]
Pathways_in_cancer_[hsa05200]	Glucagon_signaling_pathway_[hsa04922]
Prostate_cancer_[hsa05215]	GnRH_signaling_pathway_[hsa04912]
Renal_cell_carcinoma_[hsa05211]	Hedgehog_signaling_pathway_[hsa04340]
Small_cell_lung_cancer_[hsa05222]	HIF-1_signaling_pathway_[hsa04066]
	Hippo_signaling_pathway_[hsa04390]
	Insulin_signaling_pathway_[hsa04910]
	Jak-STAT_signaling_pathway_[hsa04630]
	MAPK_signaling_pathway_[hsa04010]
	mTOR_signaling_pathway_[hsa04150]
	Neurotrophin_signaling_pathway_[hsa04722]
	NF-kappa_B_signaling_pathway_[hsa04064]
	NOD-like_receptor_signaling_pathway_[hsa04621]
	Notch_signaling_pathway_[hsa04330]
	Oxytocin_signaling_pathway_[hsa04921]
	p53_signaling_pathway_[hsa04115]
	Phosphatidylinositol_signaling_system_[hsa04070]
	Phospholipase_D_signaling_pathway_[hsa04072]
	PI3K-Akt_signaling_pathway_[hsa04151]
	PPAR_signaling_pathway_[hsa03320]
	Prolactin_signaling_pathway_[hsa04917]
	Rap1_signaling_pathway_[hsa04015]
	Ras_signaling_pathway_[hsa04014]
	Relaxin_signaling_pathway_[hsa04926]
	RIG-I-like_receptor_signaling_pathway_[hsa04622]
	Sphingolipid_signaling_pathway_[hsa04071]
	T_cell_receptor_signaling_pathway_[hsa04660]
	TGF-beta_signaling_pathway_[hsa04350]
	Thyroid_hormone_signaling_pathway_[hsa04919]
	TNF_signaling_pathway_[hsa04668]
	Toll-like_receptor_signaling_pathway_[hsa04620]
	VEGF_signaling_pathway_[hsa04370]
	Wnt_signaling_pathway_[hsa04310]
