# Supplementary material for: Network subgraph-based approach for analyzing and comparing molecular networks
Source: PeerJ. 2022 May 3;10:e13137. doi: 10.7717/peerj.13137 (PMC9074881; doi:10.7717/peerj.13137)
Supplement: File S4 [file peerj-10-13137-s004.xlsx]

## Sheet: simulation 1
geo_rg	geo_rg	geo_rg	geo_rg	geo_rg	geo_rg	geo_rg	geo_rg	geo_rg	rg	rg	rg	rg	rg	rg	rg	rg	rg	sf	sf	sf	sf	sf	sf	sf	sf	sf	sw	sw	sw	sw	sw	sw	sw	sw	sw	arg	arg	arg	arg	arg	arg	arg	arg	arg	crg	crg	crg	crg	crg
0	0.0291617	0.0304362	0.0203207	0.0300115	0.0262005	0.0126298	0.0182929	0.0250799	0.182354	0.18151	0.1821	0.180131	0.182489	0.181791	0.180062	0.182087	0.181977	0.641617	0.648548	0.64744	0.649417	0.647822	0.647543	0.642834	0.648526	0.647594	0.134304	0.125327	0.130073	0.134276	0.133738	0.129176	0.137156	0.131274	0.126869	0.189546	0.188509	0.185811	0.186259	0.187784	0.185914	0.19477	0.183832	0.184051	0.192354	0.193606	0.189657	0.189287	0.188691
0.0291617	0	0.00704689	0.0146141	0.00938414	0.00869065	0.0235387	0.0205684	0.0099459	0.179398	0.179179	0.179102	0.178293	0.17926	0.17766	0.175793	0.177868	0.179505	0.641311	0.648218	0.647109	0.649082	0.647498	0.64721	0.642512	0.648125	0.647262	0.144861	0.134179	0.139732	0.144683	0.144364	0.139225	0.147703	0.141509	0.136446	0.188981	0.186996	0.185095	0.183276	0.185475	0.181908	0.188838	0.181016	0.181481	0.190566	0.192474	0.189478	0.187146	0.187914
0.0304362	0.00704689	0	0.0130995	0.0110837	0.00951385	0.0215542	0.0197052	0.00884097	0.1813	0.181253	0.181138	0.180382	0.181284	0.179686	0.177892	0.179874	0.181571	0.641454	0.648369	0.647261	0.649227	0.647649	0.647362	0.642655	0.648282	0.647414	0.148878	0.138246	0.143775	0.148695	0.148396	0.143202	0.151761	0.145494	0.140429	0.189914	0.188517	0.186623	0.184693	0.186867	0.183525	0.193055	0.182438	0.18301	0.191847	0.193861	0.191026	0.188383	0.189357
0.0203207	0.0146141	0.0130995	0	0.0145539	0.00992297	0.0129366	0.0139558	0.00993646	0.179727	0.179372	0.179549	0.178298	0.179755	0.178536	0.177004	0.178844	0.179643	0.640008	0.646948	0.645842	0.647802	0.646226	0.645944	0.641218	0.646895	0.645995	0.140685	0.130841	0.135979	0.140693	0.140228	0.135389	0.143675	0.137526	0.132691	0.187511	0.186257	0.184086	0.183314	0.185003	0.182331	0.188469	0.180685	0.181298	0.190209	0.191806	0.18859	0.186825	0.187209
0.0300115	0.00938414	0.0110837	0.0145539	0	0.0072063	0.0226717	0.018048	0.00842669	0.177531	0.176996	0.177087	0.176681	0.177184	0.175826	0.174026	0.175891	0.177484	0.644738	0.651651	0.650547	0.652506	0.650928	0.650648	0.64594	0.651559	0.6507	0.144921	0.134609	0.140051	0.144781	0.144428	0.139222	0.147934	0.141535	0.13642	0.187362	0.185081	0.183164	0.181751	0.183857	0.18033	0.191825	0.179302	0.179721	0.187893	0.189795	0.186727	0.184402	0.185198
0.0262005	0.00869065	0.00951385	0.00992297	0.0072063	0	0.0185006	0.0143733	0.00368258	0.180976	0.180488	0.180596	0.180009	0.180771	0.179496	0.177685	0.179629	0.180913	0.643327	0.650244	0.649136	0.651103	0.649523	0.649238	0.644533	0.650169	0.649289	0.144374	0.134071	0.13944	0.144232	0.143911	0.138759	0.147349	0.141034	0.135982	0.19017	0.188325	0.186259	0.185195	0.187071	0.183848	0.194925	0.182568	0.183039	0.19157	0.193313	0.190099	0.188108	0.188681
0.0126298	0.0235387	0.0215542	0.0129366	0.0226717	0.0185006	0	0.0100044	0.0168093	0.179511	0.179172	0.179555	0.178077	0.179835	0.178932	0.177364	0.179348	0.179501	0.638783	0.645739	0.644631	0.646593	0.645015	0.644733	0.639999	0.645704	0.644785	0.135019	0.12566	0.130496	0.135017	0.134542	0.129937	0.137888	0.131982	0.127473	0.186201	0.185612	0.183093	0.18402	0.184675	0.182777	0.187844	0.180685	0.181076	0.190172	0.191279	0.187571	0.186988	0.186575
0.0182929	0.0205684	0.0197052	0.0139558	0.018048	0.0143733	0.0100044	0	0.0126941	0.182032	0.181318	0.181736	0.181035	0.182036	0.181165	0.179495	0.181431	0.181841	0.641326	0.648269	0.647157	0.64913	0.647545	0.647259	0.642541	0.648216	0.647311	0.137799	0.128106	0.133126	0.137635	0.137286	0.132413	0.140664	0.134579	0.129895	0.18939	0.18837	0.185956	0.187015	0.187572	0.18533	0.195347	0.183419	0.183735	0.192599	0.193675	0.189878	0.189342	0.188954
0.0250799	0.0099459	0.00884097	0.00993646	0.00842669	0.00368258	0.0168093	0.0126941	0	0.18159	0.18118	0.181295	0.180713	0.181482	0.180191	0.178429	0.180323	0.181591	0.64224	0.649165	0.648055	0.650024	0.648442	0.648157	0.643447	0.64909	0.648209	0.144837	0.134626	0.139961	0.144698	0.144346	0.139261	0.147804	0.141516	0.13654	0.190052	0.188551	0.186515	0.185473	0.187267	0.184207	0.194629	0.18283	0.183322	0.191979	0.193763	0.190555	0.188538	0.189129
0.182354	0.179398	0.1813	0.179727	0.177531	0.180976	0.179511	0.182032	0.18159	0	0.0146881	0.0104862	0.00842302	0.0100389	0.0121503	0.0147659	0.016492	0.0104517	0.64659	0.653353	0.652478	0.653921	0.652596	0.652568	0.647697	0.65297	0.652614	0.150467	0.1458	0.149282	0.151117	0.150254	0.147074	0.152668	0.148497	0.14508	0.0599707	0.0372453	0.0341683	0.0493503	0.0393295	0.0340228	0.0802116	0.0398096	0.0331461	0.0337202	0.0287178	0.0291266	0.0329624	0.0273057
0.18151	0.179179	0.181253	0.179372	0.176996	0.180488	0.179172	0.181318	0.18118	0.0146881	0	0.00667329	0.0121128	0.00903805	0.0155216	0.0187313	0.0166167	0.00627492	0.649542	0.656293	0.655416	0.656865	0.655533	0.655507	0.650652	0.655914	0.655552	0.146451	0.14237	0.145761	0.146984	0.146021	0.142992	0.148466	0.144402	0.14119	0.0618612	0.0370576	0.033907	0.0508459	0.041714	0.0368733	0.0858862	0.0411408	0.0353866	0.0318687	0.0251439	0.0223982	0.0312729	0.0222078
0.1821	0.179102	0.181138	0.179549	0.177087	0.180596	0.179555	0.181736	0.181295	0.0104862	0.00667329	0	0.00754512	0.00521581	0.0102353	0.0139346	0.0127167	0.00569439	0.648361	0.655107	0.654232	0.655678	0.65435	0.654322	0.649467	0.654719	0.654367	0.149245	0.144659	0.148238	0.149776	0.148872	0.145679	0.151323	0.147146	0.143754	0.0616144	0.0372499	0.0347928	0.0486826	0.0404578	0.0341239	0.0838469	0.0397596	0.0339173	0.0324246	0.026837	0.0263947	0.0312873	0.0249287
0.180131	0.178293	0.180382	0.178298	0.176681	0.180009	0.178077	0.181035	0.180713	0.00842302	0.0121128	0.00754512	0	0.00679503	0.00840455	0.0136105	0.0138559	0.00953368	0.645817	0.652532	0.651652	0.653108	0.651773	0.651743	0.646932	0.652247	0.651787	0.14826	0.143775	0.147149	0.148982	0.148085	0.14495	0.150404	0.146375	0.142983	0.0619915	0.0382208	0.0354849	0.0497139	0.040575	0.0341323	0.0810052	0.0405702	0.0346037	0.0351777	0.0293469	0.0302391	0.034454	0.0288127
0.182489	0.17926	0.181284	0.179755	0.177184	0.180771	0.179835	0.182036	0.181482	0.0100389	0.00903805	0.00521581	0.00679503	0	0.00827181	0.0127964	0.0109674	0.00834877	0.650351	0.657092	0.656216	0.65766	0.656335	0.656307	0.651456	0.656704	0.656352	0.151447	0.146852	0.150392	0.152017	0.151133	0.147911	0.153582	0.149378	0.145942	0.0640287	0.039308	0.0372767	0.0496463	0.0424719	0.0353742	0.0843346	0.0417762	0.0359314	0.0321394	0.0270383	0.0277513	0.0310716	0.0258349
0.181791	0.17766	0.179686	0.178536	0.175826	0.179496	0.178932	0.181165	0.180191	0.0121503	0.0155216	0.0102353	0.00840455	0.00827181	0	0.0100487	0.00657137	0.0137557	0.647818	0.654553	0.653677	0.655126	0.653797	0.653767	0.64892	0.654151	0.653813	0.154789	0.149525	0.153385	0.155332	0.154465	0.151029	0.157005	0.152592	0.148922	0.0636024	0.0395327	0.0387565	0.0451989	0.0406513	0.0312032	0.0802641	0.0395492	0.0341288	0.0332561	0.0312366	0.0339096	0.0317732	0.0304784
0.180062	0.175793	0.177892	0.177004	0.174026	0.177685	0.177364	0.179495	0.178429	0.0147659	0.0187313	0.0139346	0.0136105	0.0127964	0.0100487	0	0.01188	0.0179333	0.651932	0.658641	0.65776	0.659224	0.657888	0.65785	0.653031	0.658238	0.657896	0.154303	0.148769	0.152712	0.154738	0.153981	0.150403	0.156364	0.152031	0.148312	0.0701422	0.0471375	0.0453101	0.0516103	0.0477812	0.0385059	0.085952	0.0466452	0.0409688	0.0373124	0.0363581	0.0377802	0.0363203	0.0344497
0.182087	0.177868	0.179874	0.178844	0.175891	0.179629	0.179348	0.181431	0.180323	0.016492	0.0166167	0.0127167	0.0138559	0.0109674	0.00657137	0.01188	0	0.0162721	0.648648	0.655375	0.654498	0.655945	0.654615	0.654588	0.649749	0.654966	0.654633	0.156684	0.15147	0.155379	0.157223	0.156297	0.152851	0.158944	0.154442	0.150746	0.0646316	0.0401367	0.0400042	0.0430766	0.0411289	0.0307945	0.0816266	0.0392685	0.0343323	0.0312679	0.0313571	0.0343203	0.0296963	0.0302371
0.181977	0.179505	0.181571	0.179643	0.177484	0.180913	0.179501	0.181841	0.181591	0.0104517	0.00627492	0.00569439	0.00953368	0.00834877	0.0137557	0.0179333	0.0162721	0	0.646989	0.653753	0.652878	0.654323	0.652994	0.652969	0.648099	0.653374	0.653014	0.147129	0.142907	0.14632	0.147759	0.146786	0.143738	0.149297	0.145134	0.14183	0.0592237	0.0347075	0.031543	0.0484781	0.0385799	0.0338207	0.0827204	0.0383762	0.0322984	0.0316032	0.0254307	0.0239422	0.0307236	0.0229244
0.641617	0.641311	0.641454	0.640008	0.644738	0.643327	0.638783	0.641326	0.64224	0.64659	0.649542	0.648361	0.645817	0.650351	0.647818	0.651932	0.648648	0.646989	0	0.010258	0.00918726	0.0110055	0.00914113	0.00931794	0.00179623	0.0104093	0.0093749	0.618117	0.61446	0.615852	0.618859	0.618502	0.618346	0.620047	0.618295	0.617252	0.604602	0.624391	0.62616	0.621426	0.620029	0.626529	0.599112	0.62025	0.62372	0.654075	0.652981	0.651436	0.652293	0.652647
0.648548	0.648218	0.648369	0.646948	0.651651	0.650244	0.645739	0.648269	0.649165	0.653353	0.656293	0.655107	0.652532	0.657092	0.654553	0.658641	0.655375	0.653753	0.010258	0	0.00171183	0.00220699	0.00150803	0.00159727	0.00866585	0.00334457	0.00152433	0.625167	0.621501	0.622897	0.625896	0.625547	0.625385	0.627074	0.625338	0.624297	0.611596	0.631268	0.633042	0.628211	0.626905	0.633351	0.605981	0.62713	0.630584	0.660805	0.659734	0.658213	0.659043	0.659411
0.64744	0.647109	0.647261	0.645842	0.650547	0.649136	0.644631	0.647157	0.648055	0.652478	0.655416	0.654232	0.651652	0.656216	0.653677	0.65776	0.654498	0.652878	0.00918726	0.00171183	0	0.00368907	0.0018103	0.000145406	0.0076807	0.00378162	0.000219075	0.624133	0.620454	0.621855	0.624861	0.624513	0.624347	0.626041	0.624302	0.623257	0.610722	0.6304	0.63217	0.627339	0.626036	0.632479	0.605102	0.626255	0.629708	0.659958	0.658886	0.657354	0.65819	0.658554
0.649417	0.649082	0.649227	0.647802	0.652506	0.651103	0.646593	0.64913	0.650024	0.653921	0.656865	0.655678	0.653108	0.65766	0.655126	0.659224	0.655945	0.654323	0.0110055	0.00220699	0.00368907	0	0.00280936	0.00360391	0.00935758	0.00409485	0.00353919	0.625931	0.622285	0.623673	0.626664	0.626313	0.626157	0.62784	0.626107	0.62507	0.612135	0.631813	0.633592	0.62877	0.627453	0.63391	0.606539	0.627684	0.631144	0.661339	0.660263	0.658754	0.65958	0.659953
0.647822	0.647498	0.647649	0.646226	0.650928	0.649523	0.645015	0.647545	0.648442	0.652596	0.655533	0.65435	0.651773	0.656335	0.653797	0.657888	0.654615	0.652994	0.00914113	0.00150803	0.0018103	0.00280936	0	0.00178057	0.00759321	0.00343664	0.00173398	0.624434	0.62077	0.622168	0.625164	0.624813	0.624651	0.626344	0.624605	0.623563	0.610804	0.630486	0.632264	0.627418	0.626123	0.632574	0.605199	0.626349	0.629805	0.660033	0.658968	0.657445	0.65827	0.658642
0.647543	0.64721	0.647362	0.645944	0.650648	0.649238	0.644733	0.647259	0.648157	0.652568	0.655507	0.654322	0.651743	0.656307	0.653767	0.65785	0.654588	0.652969	0.00931794	0.00159727	0.000145406	0.00360391	0.00178057	0	0.00780574	0.00371129	9.00869e-05	0.624234	0.620555	0.621956	0.624962	0.624614	0.624448	0.626142	0.624403	0.623358	0.610815	0.630492	0.632262	0.627431	0.626128	0.63257	0.605195	0.626346	0.6298	0.660047	0.658976	0.657444	0.65828	0.658644
0.642834	0.642512	0.642655	0.641218	0.64594	0.644533	0.639999	0.642541	0.643447	0.647697	0.650652	0.649467	0.646932	0.651456	0.64892	0.653031	0.649749	0.648099	0.00179623	0.00866585	0.0076807	0.00935758	0.00759321	0.00780574	0	0.00875058	0.00786098	0.619354	0.615692	0.617087	0.620093	0.619737	0.619579	0.62128	0.619529	0.618485	0.605743	0.625514	0.627288	0.622545	0.621148	0.627638	0.600228	0.621372	0.624841	0.655173	0.654084	0.652549	0.653394	0.653755
0.648526	0.648125	0.648282	0.646895	0.651559	0.650169	0.645704	0.648216	0.64909	0.65297	0.655914	0.654719	0.652247	0.656704	0.654151	0.658238	0.654966	0.653374	0.0104093	0.00334457	0.00378162	0.00409485	0.00343664	0.00371129	0.00875058	0	0.00370777	0.625156	0.621451	0.622873	0.625877	0.625529	0.625351	0.627061	0.625313	0.624259	0.611214	0.630873	0.632669	0.627874	0.626495	0.632919	0.605652	0.626723	0.630177	0.660407	0.659353	0.657852	0.658647	0.659039
0.647594	0.647262	0.647414	0.645995	0.6507	0.649289	0.644785	0.647311	0.648209	0.652614	0.655552	0.654367	0.651787	0.656352	0.653813	0.657896	0.654633	0.653014	0.0093749	0.00152433	0.000219075	0.00353919	0.00173398	9.00869e-05	0.00786098	0.00370777	0	0.624284	0.620606	0.622007	0.625012	0.624664	0.624498	0.626192	0.624453	0.623409	0.610861	0.630537	0.632307	0.627474	0.626173	0.632615	0.605239	0.626392	0.629845	0.660091	0.65902	0.657489	0.658324	0.658689
0.134304	0.144861	0.148878	0.140685	0.144921	0.144374	0.135019	0.137799	0.144837	0.150467	0.146451	0.149245	0.14826	0.151447	0.154789	0.154303	0.156684	0.147129	0.618117	0.625167	0.624133	0.625931	0.624434	0.624234	0.619354	0.625156	0.624284	0	0.0180259	0.0104299	0.00452393	0.00406858	0.00842454	0.00791247	0.00532349	0.0120806	0.149802	0.151056	0.144681	0.167794	0.155361	0.160221	0.174399	0.153918	0.152207	0.168215	0.16008	0.149585	0.166509	0.155228
0.125327	0.134179	0.138246	0.130841	0.134609	0.134071	0.12566	0.128106	0.134626	0.1458	0.14237	0.144659	0.143775	0.146852	0.149525	0.148769	0.15147	0.142907	0.61446	0.621501	0.620454	0.622285	0.62077	0.620555	0.615692	0.621451	0.620606	0.0180259	0	0.00899544	0.0171097	0.0184096	0.0116664	0.0207918	0.0141465	0.00884205	0.14635	0.147506	0.141436	0.162807	0.150957	0.154899	0.169406	0.149144	0.147523	0.165217	0.157637	0.147626	0.163255	0.152761
0.130073	0.139732	0.143775	0.135979	0.140051	0.13944	0.130496	0.133126	0.139961	0.149282	0.145761	0.148238	0.147149	0.150392	0.153385	0.152712	0.155379	0.14632	0.615852	0.622897	0.621855	0.623673	0.622168	0.621956	0.617087	0.622873	0.622007	0.0104299	0.00899544	0	0.0101822	0.0121103	0.00806788	0.0137815	0.00849875	0.00813152	0.149528	0.150785	0.144494	0.166899	0.154614	0.159003	0.173091	0.153034	0.151302	0.168364	0.160391	0.150136	0.166547	0.15558
0.134276	0.144683	0.148695	0.140693	0.144781	0.144232	0.135017	0.137635	0.144698	0.151117	0.146984	0.149776	0.148982	0.152017	0.155332	0.154738	0.157223	0.147759	0.618859	0.625896	0.624861	0.626664	0.625164	0.624962	0.620093	0.625877	0.625012	0.00452393	0.0171097	0.0101822	0	0.00373069	0.00742893	0.00493081	0.00460894	0.0122922	0.150833	0.151933	0.145572	0.168799	0.156249	0.16099	0.175405	0.154809	0.15306	0.168966	0.16078	0.150243	0.167296	0.155918
0.133738	0.144364	0.148396	0.140228	0.144428	0.143911	0.134542	0.137286	0.144346	0.150254	0.146021	0.148872	0.148085	0.151133	0.154465	0.153981	0.156297	0.146786	0.618502	0.625547	0.624513	0.626313	0.624813	0.624614	0.619737	0.625529	0.624664	0.00406858	0.0184096	0.0121103	0.00373069	0	0.007606	0.00700469	0.00461997	0.0123988	0.149314	0.150546	0.144243	0.16726	0.154891	0.159745	0.173999	0.153426	0.151763	0.16758	0.159531	0.149018	0.165883	0.154625
0.129176	0.139225	0.143202	0.135389	0.139222	0.138759	0.129937	0.132413	0.139261	0.147074	0.142992	0.145679	0.14495	0.147911	0.151029	0.150403	0.152851	0.143738	0.618346	0.625385	0.624347	0.626157	0.624651	0.624448	0.619579	0.625351	0.624498	0.00842454	0.0116664	0.00806788	0.00742893	0.007606	0	0.0118492	0.00339288	0.00555403	0.147187	0.148093	0.141875	0.164192	0.152149	0.156544	0.171564	0.150474	0.148825	0.165032	0.157229	0.146882	0.163214	0.152277
0.137156	0.147703	0.151761	0.143675	0.147934	0.147349	0.137888	0.140664	0.147804	0.152668	0.148466	0.151323	0.150404	0.153582	0.157005	0.156364	0.158944	0.149297	0.620047	0.627074	0.626041	0.62784	0.626344	0.626142	0.62128	0.627061	0.626192	0.00791247	0.0207918	0.0137815	0.00493081	0.00700469	0.0118492	0	0.00921838	0.016816	0.152551	0.153592	0.147115	0.170831	0.158053	0.162936	0.177051	0.156769	0.154932	0.170456	0.162053	0.151408	0.168909	0.15723
0.131274	0.141509	0.145494	0.137526	0.141535	0.141034	0.131982	0.134579	0.141516	0.148497	0.144402	0.147146	0.146375	0.149378	0.152592	0.152031	0.154442	0.145134	0.618295	0.625338	0.624302	0.626107	0.624605	0.624403	0.619529	0.625313	0.624453	0.00532349	0.0141465	0.00849875	0.00460894	0.00461997	0.00339288	0.00921838	0	0.00805529	0.148209	0.149269	0.142996	0.165703	0.153445	0.158047	0.172697	0.151871	0.150209	0.166305	0.158356	0.14794	0.164537	0.153441
0.126869	0.136446	0.140429	0.132691	0.13642	0.135982	0.127473	0.129895	0.13654	0.14508	0.14119	0.143754	0.142983	0.145942	0.148922	0.148312	0.150746	0.14183	0.617252	0.624297	0.623257	0.62507	0.623563	0.623358	0.618485	0.624259	0.623409	0.0120806	0.00884205	0.00813152	0.0122922	0.0123988	0.00555403	0.016816	0.00805529	0	0.145491	0.14633	0.140193	0.161946	0.150172	0.154344	0.169618	0.148345	0.14676	0.163425	0.155813	0.145628	0.161488	0.15086
0.189546	0.188981	0.189914	0.187511	0.187362	0.19017	0.186201	0.18939	0.190052	0.0599707	0.0618612	0.0616144	0.0619915	0.0640287	0.0636024	0.0701422	0.0646316	0.0592237	0.604602	0.611596	0.610722	0.612135	0.610804	0.610815	0.605743	0.611214	0.610861	0.149802	0.14635	0.149528	0.150833	0.149314	0.147187	0.152551	0.148209	0.145491	0	0.0277625	0.0297259	0.0456548	0.02631	0.0408214	0.0577065	0.0296405	0.0319202	0.0619274	0.0582856	0.0573896	0.0600783	0.0578254
0.188509	0.186996	0.188517	0.186257	0.185081	0.188325	0.185612	0.18837	0.188551	0.0372453	0.0370576	0.0372499	0.0382208	0.039308	0.0395327	0.0471375	0.0401367	0.0347075	0.624391	0.631268	0.6304	0.631813	0.630486	0.630492	0.625514	0.630873	0.630537	0.151056	0.147506	0.150785	0.151933	0.150546	0.148093	0.153592	0.149269	0.14633	0.0277625	0	0.0105736	0.0330548	0.0121761	0.0221022	0.0623416	0.016397	0.0133232	0.0385244	0.0340504	0.0343878	0.0370563	0.0339824
0.185811	0.185095	0.186623	0.184086	0.183164	0.186259	0.183093	0.185956	0.186515	0.0341683	0.033907	0.0347928	0.0354849	0.0372767	0.0387565	0.0453101	0.0400042	0.031543	0.62616	0.633042	0.63217	0.633592	0.632264	0.632262	0.627288	0.632669	0.632307	0.144681	0.141436	0.144494	0.145572	0.144243	0.141875	0.147115	0.142996	0.140193	0.0297259	0.0105736	0	0.040099	0.0176315	0.0278877	0.0665965	0.0215993	0.0171338	0.0395753	0.0332707	0.0307133	0.0388423	0.031934
0.186259	0.183276	0.184693	0.183314	0.181751	0.185195	0.18402	0.187015	0.185473	0.0493503	0.0508459	0.0486826	0.0497139	0.0496463	0.0451989	0.0516103	0.0430766	0.0484781	0.621426	0.628211	0.627339	0.62877	0.627418	0.627431	0.622545	0.627874	0.627474	0.167794	0.162807	0.166899	0.168799	0.16726	0.164192	0.170831	0.165703	0.161946	0.0456548	0.0330548	0.040099	0	0.0256848	0.0177925	0.0602208	0.0219457	0.0254978	0.0427051	0.0499666	0.055712	0.0396015	0.049851
0.187784	0.185475	0.186867	0.185003	0.183857	0.187071	0.184675	0.187572	0.187267	0.0393295	0.041714	0.0404578	0.040575	0.0424719	0.0406513	0.0477812	0.0411289	0.0385799	0.620029	0.626905	0.626036	0.627453	0.626123	0.626128	0.621148	0.626495	0.626173	0.155361	0.150957	0.154614	0.156249	0.154891	0.152149	0.158053	0.153445	0.150172	0.02631	0.0121761	0.0176315	0.0256848	0	0.016075	0.0568432	0.00912116	0.00922258	0.0411252	0.040507	0.0426317	0.0394403	0.0402555
0.185914	0.181908	0.183525	0.182331	0.18033	0.183848	0.182777	0.18533	0.184207	0.0340228	0.0368733	0.0341239	0.0341323	0.0353742	0.0312032	0.0385059	0.0307945	0.0338207	0.626529	0.633351	0.632479	0.63391	0.632574	0.63257	0.627638	0.632919	0.632615	0.160221	0.154899	0.159003	0.16099	0.159745	0.156544	0.162936	0.158047	0.154344	0.0408214	0.0221022	0.0278877	0.0177925	0.016075	0	0.0599248	0.0139593	0.012767	0.0371309	0.0394479	0.0438929	0.0343752	0.0394935
0.19477	0.188838	0.193055	0.188469	0.191825	0.194925	0.187844	0.195347	0.194629	0.0802116	0.0858862	0.0838469	0.0810052	0.0843346	0.0802641	0.085952	0.0816266	0.0827204	0.599112	0.605981	0.605102	0.606539	0.605199	0.605195	0.600228	0.605652	0.605239	0.174399	0.169406	0.173091	0.175405	0.173999	0.171564	0.177051	0.172697	0.169618	0.0577065	0.0623416	0.0665965	0.0602208	0.0568432	0.0599248	0	0.0599704	0.0610363	0.0820675	0.0840072	0.0879067	0.0813162	0.0849555
0.183832	0.181016	0.182438	0.180685	0.179302	0.182568	0.180685	0.183419	0.18283	0.0398096	0.0411408	0.0397596	0.0405702	0.0417762	0.0395492	0.0466452	0.0392685	0.0383762	0.62025	0.62713	0.626255	0.627684	0.626349	0.626346	0.621372	0.626723	0.626392	0.153918	0.149144	0.153034	0.154809	0.153426	0.150474	0.156769	0.151871	0.148345	0.0296405	0.016397	0.0215993	0.0219457	0.00912116	0.0139593	0.0599704	0	0.00907254	0.041938	0.0423536	0.0443353	0.0389886	0.0415046
0.184051	0.181481	0.18301	0.181298	0.179721	0.183039	0.181076	0.183735	0.183322	0.0331461	0.0353866	0.0339173	0.0346037	0.0359314	0.0341288	0.0409688	0.0343323	0.0322984	0.62372	0.630584	0.629708	0.631144	0.629805	0.6298	0.624841	0.630177	0.629845	0.152207	0.147523	0.151302	0.15306	0.151763	0.148825	0.154932	0.150209	0.14676	0.0319202	0.0133232	0.0171338	0.0254978	0.00922258	0.012767	0.0610363	0.00907254	0	0.0384966	0.0376806	0.0390541	0.036116	0.036685
0.192354	0.190566	0.191847	0.190209	0.187893	0.19157	0.190172	0.192599	0.191979	0.0337202	0.0318687	0.0324246	0.0351777	0.0321394	0.0332561	0.0373124	0.0312679	0.0316032	0.654075	0.660805	0.659958	0.661339	0.660033	0.660047	0.655173	0.660407	0.660091	0.168215	0.165217	0.168364	0.168966	0.16758	0.165032	0.170456	0.166305	0.163425	0.0619274	0.0385244	0.0395753	0.0427051	0.0411252	0.0371309	0.0820675	0.041938	0.0384966	0	0.0178957	0.02713	0.00796919	0.017367
0.193606	0.192474	0.193861	0.191806	0.189795	0.193313	0.191279	0.193675	0.193763	0.0287178	0.0251439	0.026837	0.0293469	0.0270383	0.0312366	0.0363581	0.0313571	0.0254307	0.652981	0.659734	0.658886	0.660263	0.658968	0.658976	0.654084	0.659353	0.65902	0.16008	0.157637	0.160391	0.16078	0.159531	0.157229	0.162053	0.158356	0.155813	0.0582856	0.0340504	0.0332707	0.0499666	0.040507	0.0394479	0.0840072	0.0423536	0.0376806	0.0178957	0	0.0132451	0.019212	0.00851634
0.189657	0.189478	0.191026	0.18859	0.186727	0.190099	0.187571	0.189878	0.190555	0.0291266	0.0223982	0.0263947	0.0302391	0.0277513	0.0339096	0.0377802	0.0343203	0.0239422	0.651436	0.658213	0.657354	0.658754	0.657445	0.657444	0.652549	0.657852	0.657489	0.149585	0.147626	0.150136	0.150243	0.149018	0.146882	0.151408	0.14794	0.145628	0.0573896	0.0343878	0.0307133	0.055712	0.0426317	0.0438929	0.0879067	0.0443353	0.0390541	0.02713	0.0132451	0	0.0282094	0.0104658
0.189287	0.187146	0.188383	0.186825	0.184402	0.188108	0.186988	0.189342	0.188538	0.0329624	0.0312729	0.0312873	0.034454	0.0310716	0.0317732	0.0363203	0.0296963	0.0307236	0.652293	0.659043	0.65819	0.65958	0.65827	0.65828	0.653394	0.658647	0.658324	0.166509	0.163255	0.166547	0.167296	0.165883	0.163214	0.168909	0.164537	0.161488	0.0600783	0.0370563	0.0388423	0.0396015	0.0394403	0.0343752	0.0813162	0.0389886	0.036116	0.00796919	0.019212	0.0282094	0	0.0183995
0.188691	0.187914	0.189357	0.187209	0.185198	0.188681	0.186575	0.188954	0.189129	0.0273057	0.0222078	0.0249287	0.0288127	0.0258349	0.0304784	0.0344497	0.0302371	0.0229244	0.652647	0.659411	0.658554	0.659953	0.658642	0.658644	0.653755	0.659039	0.658689	0.155228	0.152761	0.15558	0.155918	0.154625	0.152277	0.15723	0.153441	0.15086	0.0578254	0.0339824	0.031934	0.049851	0.0402555	0.0394935	0.0849555	0.0415046	0.036685	0.017367	0.00851634	0.0104658	0.0183995	0
0.187873	0.185336	0.186809	0.185282	0.18289	0.186518	0.185321	0.187653	0.187062	0.0215222	0.0196089	0.0189077	0.0215524	0.0186232	0.0204347	0.0252872	0.019774	0.0194938	0.652609	0.659346	0.658488	0.659889	0.658583	0.658578	0.653708	0.658954	0.658623	0.160725	0.157025	0.160353	0.161361	0.160208	0.157367	0.162852	0.158724	0.155637	0.0603865	0.0358597	0.0354969	0.0441285	0.0388508	0.0332622	0.082177	0.0387013	0.0345032	0.0162855	0.0147092	0.0222512	0.0153221	0.0148802
0.193692	0.192056	0.193299	0.191458	0.189288	0.19289	0.191465	0.193778	0.193356	0.0350248	0.0309863	0.0318762	0.0350165	0.0321764	0.0342388	0.0396465	0.0329224	0.0311919	0.653317	0.660057	0.659214	0.660581	0.659288	0.659303	0.654414	0.659665	0.659347	0.165968	0.163254	0.166293	0.166694	0.165303	0.162871	0.168128	0.16409	0.161335	0.0598801	0.0364536	0.0377158	0.0445237	0.0406041	0.0376509	0.084037	0.0409143	0.0384459	0.0123521	0.0135219	0.023737	0.0118884	0.0155887
0.188099	0.186336	0.187752	0.185956	0.18373	0.187365	0.185686	0.18812	0.187814	0.0246707	0.0222543	0.0233171	0.0259697	0.0229469	0.0255741	0.0304354	0.0247342	0.0222238	0.652128	0.658882	0.658025	0.659425	0.658114	0.658115	0.653232	0.658498	0.658159	0.160109	0.156959	0.160066	0.160826	0.159565	0.156947	0.162285	0.158217	0.155321	0.0583549	0.0337492	0.0332818	0.0443554	0.0379912	0.0345495	0.0808298	0.0387894	0.0341935	0.0116844	0.011232	0.0187538	0.0125966	0.00989791
0.186383	0.181999	0.183615	0.18279	0.179723	0.183608	0.183756	0.185886	0.184236	0.0283475	0.0290505	0.0261085	0.0274049	0.0247088	0.0214284	0.025364	0.0186307	0.0280866	0.652695	0.659408	0.658546	0.659962	0.658645	0.658636	0.653788	0.65899	0.65868	0.168121	0.163369	0.167239	0.168776	0.167613	0.164337	0.170558	0.165892	0.162263	0.0671003	0.0432388	0.0455647	0.0379319	0.0431053	0.0315536	0.081429	0.0410091	0.0379325	0.0228004	0.0299906	0.0381666	0.0192302	0.0301216
[truncated: 4 more columns]

## Sheet: simulation 2
geo_rg	geo_rg	geo_rg	geo_rg	geo_rg	geo_rg	geo_rg	geo_rg	geo_rg	rg	rg	rg	rg	rg	rg	rg	rg	rg	sf	sf	sf	sf	sf	sf	sf	sf	sf	sw	sw	sw	sw	sw	sw	sw	sw	sw	arg	arg	arg	arg	arg	arg	arg	arg	arg	crg	crg	crg	crg	crg
0	0.00939316	0.011668	0.0182369	0.0206148	0.00741478	0.00890213	0.0110599	0.00753153	0.15132	0.15181	0.148463	0.150685	0.149686	0.150227	0.15608	0.152925	0.155126	0.530412	0.530562	0.525687	0.531168	0.530111	0.529882	0.52675	0.530655	0.529178	0.127251	0.128473	0.127541	0.130763	0.127729	0.127838	0.130132	0.127348	0.128394	0.224152	0.228443	0.211322	0.20791	0.210469	0.232741	0.219869	0.245688	0.225867	0.544217	0.537463	0.538803	0.542855	0.545585
0.00939316	0	0.00624943	0.0113252	0.0125231	0.00760818	0.00599066	0.00582277	0.004326	0.146613	0.14714	0.144004	0.145969	0.145243	0.145663	0.151019	0.148036	0.150119	0.529321	0.529465	0.524587	0.530073	0.529014	0.528787	0.525652	0.529559	0.528082	0.127436	0.12782	0.126418	0.129308	0.126747	0.126746	0.128962	0.126452	0.127503	0.224876	0.229166	0.212047	0.208636	0.211194	0.233464	0.220593	0.24641	0.226591	0.544875	0.538123	0.539463	0.543513	0.546243
0.011668	0.00624943	0	0.0106914	0.0117661	0.00672364	0.0105711	0.0103987	0.00584528	0.147073	0.147596	0.144474	0.146427	0.145772	0.146145	0.151258	0.148392	0.150445	0.528048	0.528184	0.5233	0.528799	0.527733	0.527501	0.524377	0.528278	0.526795	0.127651	0.128196	0.126512	0.129453	0.127015	0.126936	0.129012	0.126544	0.127563	0.221016	0.225309	0.20818	0.204767	0.207327	0.22961	0.216731	0.242564	0.222733	0.541367	0.534603	0.535945	0.540003	0.542737
0.0182369	0.0113252	0.0106914	0	0.0053841	0.0155298	0.0149801	0.010959	0.0121115	0.147416	0.147993	0.145148	0.146815	0.14634	0.146684	0.151322	0.14859	0.15051	0.531364	0.531485	0.526614	0.5321	0.531033	0.530806	0.527689	0.531579	0.530101	0.133525	0.13325	0.131372	0.133815	0.131955	0.131742	0.133775	0.131687	0.132646	0.228381	0.232669	0.215559	0.21215	0.214707	0.236965	0.2241	0.249902	0.230095	0.54806	0.541319	0.542656	0.546701	0.549426
0.0206148	0.0125231	0.0117661	0.0053841	0	0.0170088	0.0163373	0.0127138	0.0139128	0.145303	0.145866	0.143106	0.144688	0.14432	0.144605	0.149065	0.146404	0.148279	0.531929	0.532047	0.527176	0.532662	0.531594	0.531369	0.528252	0.532141	0.530663	0.132898	0.132389	0.130369	0.132683	0.131007	0.130731	0.132735	0.13072	0.13169	0.229343	0.23363	0.216523	0.213114	0.215671	0.237925	0.225063	0.250861	0.231057	0.548934	0.542196	0.543533	0.547575	0.550299
0.00741478	0.00760818	0.00672364	0.0155298	0.0170088	0	0.00969364	0.0113294	0.00623686	0.148815	0.149325	0.146085	0.148184	0.147337	0.147809	0.153278	0.150313	0.152406	0.528551	0.528694	0.523812	0.529304	0.528243	0.528011	0.524882	0.528787	0.527306	0.126111	0.127179	0.125763	0.128936	0.126196	0.126176	0.128251	0.125626	0.126659	0.220593	0.224886	0.207756	0.204343	0.206902	0.229187	0.216307	0.242142	0.222309	0.540982	0.534217	0.535559	0.539617	0.542352
0.00890213	0.00599066	0.0105711	0.0149801	0.0163373	0.00969364	0	0.00765909	0.00669151	0.148878	0.149327	0.146157	0.148113	0.147353	0.147814	0.153439	0.150361	0.15245	0.529705	0.529854	0.524976	0.530461	0.529404	0.529176	0.526039	0.529949	0.528471	0.128625	0.129141	0.128039	0.130956	0.128231	0.128319	0.130605	0.128004	0.129055	0.225356	0.229646	0.212528	0.209117	0.211675	0.233943	0.221073	0.246888	0.227071	0.545311	0.538561	0.5399	0.54395	0.546678
0.0110599	0.00582277	0.0103987	0.010959	0.0127138	0.0113294	0.00765909	0	0.00664556	0.14583	0.146344	0.143248	0.145192	0.144406	0.144886	0.150366	0.147291	0.149365	0.533503	0.533649	0.528782	0.534254	0.533199	0.532973	0.529842	0.533743	0.53227	0.128028	0.128114	0.126877	0.129479	0.127186	0.127123	0.129364	0.127019	0.128004	0.230962	0.235248	0.218145	0.214737	0.217293	0.239542	0.226683	0.252474	0.232675	0.550404	0.543671	0.545007	0.549046	0.551768
0.00753153	0.004326	0.00584528	0.0121115	0.0139128	0.00623686	0.00669151	0.00664556	0	0.148169	0.148659	0.145471	0.147502	0.146713	0.147162	0.152652	0.149612	0.151714	0.530911	0.531055	0.526178	0.531666	0.530604	0.530374	0.527248	0.531148	0.529669	0.127811	0.128409	0.127127	0.130003	0.127482	0.127457	0.129651	0.127128	0.128127	0.225134	0.229425	0.212306	0.208895	0.211453	0.233723	0.220852	0.246667	0.22685	0.54511	0.538359	0.539698	0.543749	0.546478
0.15132	0.146613	0.147073	0.147416	0.145303	0.148815	0.148878	0.14583	0.148169	0	0.00382721	0.00702721	0.00491741	0.00641263	0.00478278	0.0120107	0.00631967	0.00862118	0.55192	0.552296	0.547693	0.55278	0.55188	0.55172	0.548554	0.552394	0.551042	0.0896641	0.0765436	0.0715337	0.0647761	0.0730665	0.0709396	0.0708222	0.0754863	0.0750926	0.24195	0.246228	0.229156	0.225754	0.228305	0.250514	0.237679	0.263421	0.24366	0.560376	0.553677	0.555006	0.559025	0.561733
0.15181	0.14714	0.147596	0.147993	0.145866	0.149325	0.149327	0.146344	0.148659	0.00382721	0	0.00611865	0.00334059	0.00555018	0.00371589	0.0129117	0.00674098	0.00919593	0.552799	0.553176	0.548574	0.553661	0.552761	0.552601	0.549435	0.553274	0.551922	0.0895279	0.0763923	0.0715408	0.0647468	0.0730271	0.070887	0.0708826	0.0754648	0.0750628	0.242614	0.246892	0.229822	0.22642	0.228971	0.251178	0.238344	0.264083	0.244325	0.560979	0.554281	0.55561	0.559628	0.562335
0.148463	0.144004	0.144474	0.145148	0.143106	0.146085	0.146157	0.143248	0.145471	0.00702721	0.00611865	0	0.00676496	0.00353484	0.00349606	0.0175382	0.0111244	0.0144286	0.551388	0.551771	0.547159	0.552258	0.551355	0.551192	0.548024	0.551869	0.550512	0.0840368	0.070832	0.0661149	0.0592949	0.0675025	0.0654129	0.065546	0.0700666	0.0696592	0.240373	0.244653	0.227576	0.224173	0.226725	0.24894	0.236101	0.26185	0.242084	0.558946	0.552242	0.553572	0.557594	0.560304
0.150685	0.145969	0.146427	0.146815	0.144688	0.148184	0.148113	0.145192	0.147502	0.00491741	0.00334059	0.00676496	0	0.00601569	0.00378222	0.0125922	0.00670437	0.00903595	0.551405	0.551781	0.547172	0.552267	0.551365	0.551204	0.548036	0.551879	0.550525	0.0895998	0.0764606	0.0715432	0.0648146	0.0730073	0.0709182	0.0709121	0.0754677	0.0750841	0.241195	0.245474	0.2284	0.224997	0.227549	0.24976	0.236923	0.262669	0.242906	0.559692	0.55299	0.554319	0.55834	0.561049
0.149686	0.145243	0.145772	0.14634	0.14432	0.147337	0.147353	0.144406	0.146713	0.00641263	0.00555018	0.00353484	0.00601569	0	0.00311953	0.0172269	0.0110879	0.0138066	0.552761	0.553146	0.54854	0.55363	0.552731	0.552569	0.5494	0.553244	0.55189	0.0853454	0.0720884	0.0674757	0.0605079	0.0688595	0.0667428	0.066764	0.0714429	0.0709859	0.242221	0.246499	0.229428	0.226026	0.228577	0.250785	0.23795	0.263692	0.243932	0.560622	0.553923	0.555252	0.559271	0.561979
0.150227	0.145663	0.146145	0.146684	0.144605	0.147809	0.147814	0.144886	0.147162	0.00478278	0.00371589	0.00349606	0.00378222	0.00311953	0	0.0148993	0.00857756	0.0115683	0.551795	0.552177	0.547569	0.552662	0.551761	0.5516	0.548432	0.552275	0.55092	0.0868783	0.073667	0.0688989	0.06205	0.0703047	0.0682164	0.0682472	0.0728398	0.0724258	0.241139	0.245418	0.228343	0.224941	0.227492	0.249704	0.236867	0.262613	0.242849	0.559641	0.552938	0.554268	0.558289	0.560998
0.15608	0.151019	0.151258	0.151322	0.149065	0.153278	0.153439	0.150366	0.152652	0.0120107	0.0129117	0.0175382	0.0125922	0.0172269	0.0148993	0	0.00711234	0.00507781	0.550216	0.550574	0.545977	0.551061	0.550156	0.55	0.546841	0.550671	0.549321	0.0981612	0.085422	0.0797227	0.0733496	0.0814899	0.0793194	0.0789417	0.0836045	0.0832758	0.239626	0.243906	0.226828	0.223424	0.225976	0.248194	0.235354	0.261107	0.241337	0.558269	0.551562	0.552892	0.556916	0.559627
0.152925	0.148036	0.148392	0.14859	0.146404	0.150313	0.150361	0.147291	0.149612	0.00631967	0.00674098	0.0111244	0.00670437	0.0110879	0.00857756	0.00711234	0	0.00445421	0.551478	0.551845	0.547242	0.552334	0.551428	0.551269	0.548107	0.551943	0.55059	0.0935747	0.0806148	0.0753529	0.0687956	0.0769509	0.0748127	0.0747082	0.0792754	0.0789201	0.241482	0.245761	0.228687	0.225285	0.227836	0.250047	0.237211	0.262955	0.243193	0.559952	0.553251	0.55458	0.558601	0.561309
0.155126	0.150119	0.150445	0.15051	0.148279	0.152406	0.15245	0.149365	0.151714	0.00862118	0.00919593	0.0144286	0.00903595	0.0138066	0.0115683	0.00507781	0.00445421	0	0.552007	0.552372	0.547774	0.552858	0.551955	0.551797	0.548637	0.552469	0.551118	0.0966082	0.0836763	0.0782974	0.0716625	0.08001	0.0778259	0.0775058	0.0822155	0.0818233	0.241827	0.246106	0.229033	0.225631	0.228182	0.250392	0.237556	0.263299	0.243538	0.560265	0.553565	0.554894	0.558914	0.561622
0.530412	0.529321	0.528048	0.531364	0.531929	0.528551	0.529705	0.533503	0.530911	0.55192	0.552799	0.551388	0.551405	0.552761	0.551795	0.550216	0.551478	0.552007	0	0.00222402	0.00579156	0.00217456	0.00233935	0.00243109	0.00447144	0.00229922	0.00267976	0.532588	0.535757	0.532226	0.537813	0.531934	0.533897	0.533768	0.531056	0.532419	0.317431	0.313296	0.329758	0.333027	0.330576	0.309147	0.321553	0.296611	0.315779	0.0224254	0.0140247	0.0156828	0.0207228	0.0241397
0.530562	0.529465	0.528184	0.531485	0.532047	0.528694	0.529854	0.533649	0.531055	0.552296	0.553176	0.551771	0.551781	0.553146	0.552177	0.550574	0.551845	0.552372	0.00222402	0	0.00590474	0.00120741	0.000556046	0.00101287	0.00487596	0.000233386	0.00179885	0.533042	0.536208	0.532662	0.538249	0.532378	0.534334	0.534207	0.531496	0.53286	0.317959	0.313825	0.330284	0.333552	0.331101	0.309677	0.32208	0.297144	0.316307	0.0218431	0.0134421	0.0151002	0.0201404	0.0235575
0.525687	0.524587	0.5233	0.526614	0.527176	0.523812	0.524976	0.528782	0.526178	0.547693	0.548574	0.547159	0.547172	0.54854	0.547569	0.545977	0.547242	0.547774	0.00579156	0.00590474	0	0.00669911	0.00541167	0.00508755	0.00197242	0.0060103	0.00422811	0.528351	0.531525	0.527967	0.533572	0.527685	0.529644	0.52952	0.526797	0.528166	0.31372	0.309579	0.326067	0.329341	0.326886	0.305423	0.317849	0.292867	0.312065	0.0265044	0.0181067	0.0197644	0.0248025	0.0282179
0.531168	0.530073	0.528799	0.5321	0.532662	0.529304	0.530461	0.534254	0.531666	0.55278	0.553661	0.552258	0.552267	0.55363	0.552662	0.551061	0.552334	0.552858	0.00217456	0.00120741	0.00669911	0	0.00155612	0.00210207	0.00540371	0.00117015	0.00281131	0.533537	0.5367	0.533159	0.538744	0.532872	0.534829	0.534701	0.531992	0.533357	0.31822	0.314086	0.330543	0.33381	0.33136	0.309939	0.32234	0.297407	0.316568	0.021556	0.0131548	0.014813	0.0198532	0.0232705
0.530111	0.529014	0.527733	0.531033	0.531594	0.528243	0.529404	0.533199	0.530604	0.55188	0.552761	0.551355	0.551365	0.552731	0.551761	0.550156	0.551428	0.551955	0.00233935	0.000556046	0.00541167	0.00155612	0	0.000735491	0.00440417	0.000670073	0.00137535	0.532631	0.535796	0.532248	0.537836	0.531964	0.53392	0.533793	0.531081	0.532446	0.317553	0.313418	0.32988	0.333148	0.330697	0.30927	0.321675	0.296734	0.315901	0.0222908	0.01389	0.0155481	0.0205882	0.0240051
0.529882	0.528787	0.527501	0.530806	0.531369	0.528011	0.529176	0.532973	0.530374	0.55172	0.552601	0.551192	0.551204	0.552569	0.5516	0.55	0.551269	0.551797	0.00243109	0.00101287	0.00508755	0.00210207	0.000735491	0	0.00427579	0.00105466	0.000873956	0.532426	0.535598	0.532049	0.53764	0.531767	0.533723	0.533594	0.530882	0.532246	0.317684	0.31355	0.33001	0.333278	0.330828	0.309401	0.321805	0.296867	0.316032	0.0221463	0.0137455	0.0154036	0.0204437	0.0238607
0.52675	0.525652	0.524377	0.527689	0.528252	0.524882	0.526039	0.529842	0.527248	0.548554	0.549435	0.548024	0.548036	0.5494	0.548432	0.546841	0.548107	0.548637	0.00447144	0.00487596	0.00197242	0.00540371	0.00440417	0.00427579	0	0.00499072	0.003541	0.529236	0.532406	0.528856	0.534459	0.528568	0.53053	0.530407	0.527686	0.529056	0.31407	0.309928	0.326415	0.329688	0.327234	0.305774	0.318197	0.29322	0.312415	0.0261212	0.0177232	0.0193809	0.0244192	0.0278348
0.530655	0.529559	0.528278	0.531579	0.532141	0.528787	0.529949	0.533743	0.531148	0.552394	0.553274	0.551869	0.551879	0.553244	0.552275	0.550671	0.551943	0.552469	0.00229922	0.000233386	0.0060103	0.00117015	0.000670073	0.00105466	0.00499072	0	0.00187348	0.533135	0.536302	0.532756	0.538343	0.532472	0.534428	0.5343	0.531589	0.532953	0.318141	0.314008	0.330465	0.333733	0.331282	0.30986	0.322262	0.297328	0.31649	0.0216423	0.0132411	0.0148993	0.0199395	0.0233567
0.529178	0.528082	0.526795	0.530101	0.530663	0.527306	0.528471	0.53227	0.529669	0.551042	0.551922	0.550512	0.550525	0.55189	0.55092	0.549321	0.55059	0.551118	0.00267976	0.00179885	0.00422811	0.00281131	0.00137535	0.000873956	0.003541	0.00187348	0	0.531744	0.534916	0.531365	0.536958	0.531084	0.533039	0.532911	0.530197	0.531562	0.317067	0.312931	0.329396	0.332665	0.330214	0.308782	0.321189	0.296244	0.315414	0.0228262	0.0144258	0.0160839	0.0211237	0.0245404
0.127251	0.127436	0.127651	0.133525	0.132898	0.126111	0.128625	0.128028	0.127811	0.0896641	0.0895279	0.0840368	0.0895998	0.0853454	0.0868783	0.0981612	0.0935747	0.0966082	0.532588	0.533042	0.528351	0.533537	0.532631	0.532426	0.529236	0.533135	0.531744	0	0.0139655	0.0196034	0.0263288	0.0176545	0.0194526	0.0214053	0.0160088	0.0162756	0.198923	0.203229	0.186046	0.182623	0.18519	0.207545	0.194623	0.220543	0.200644	0.52125	0.514418	0.515773	0.519872	0.522634
0.128473	0.12782	0.128196	0.13325	0.132389	0.127179	0.129141	0.128114	0.128409	0.0765436	0.0763923	0.070832	0.0764606	0.0720884	0.073667	0.085422	0.0806148	0.0836763	0.535757	0.536208	0.531525	0.5367	0.535796	0.535598	0.532406	0.536302	0.534916	0.0139655	0	0.010205	0.0141658	0.00716856	0.0086346	0.0122886	0.00921538	0.00877502	0.206554	0.210856	0.193691	0.190271	0.192836	0.215167	0.20226	0.22815	0.208274	0.528205	0.521397	0.522747	0.526832	0.529584
0.127541	0.126418	0.126512	0.131372	0.130369	0.125763	0.128039	0.126877	0.127127	0.0715337	0.0715408	0.0661149	0.0715432	0.0674757	0.0688989	0.0797227	0.0753529	0.0782974	0.532226	0.532662	0.527967	0.533159	0.532248	0.532049	0.528856	0.532756	0.531365	0.0196034	0.010205	0	0.00952833	0.00513407	0.00291776	0.00534358	0.00438119	0.00414985	0.202439	0.206744	0.189569	0.186147	0.188713	0.211057	0.198142	0.224049	0.20416	0.524455	0.517635	0.518988	0.52308	0.525837
0.130763	0.129308	0.129453	0.133815	0.132683	0.128936	0.130956	0.129479	0.130003	0.0647761	0.0647468	0.0592949	0.0648146	0.0605079	0.06205	0.0733496	0.0687956	0.0716625	0.537813	0.538249	0.533572	0.538744	0.537836	0.53764	0.534459	0.538343	0.536958	0.0263288	0.0141658	0.00952833	0	0.0118689	0.0089033	0.00795276	0.0131928	0.0116488	0.209243	0.213543	0.196385	0.192966	0.19553	0.217852	0.20495	0.23083	0.210962	0.530653	0.523854	0.525202	0.529282	0.532031
0.127729	0.126747	0.127015	0.131955	0.131007	0.126196	0.128231	0.127186	0.127482	0.0730665	0.0730271	0.0675025	0.0730073	0.0688595	0.0703047	0.0814899	0.0769509	0.08001	0.531934	0.532378	0.527685	0.532872	0.531964	0.531767	0.528568	0.532472	0.531084	0.0176545	0.00716856	0.00513407	0.0118689	0	0.0039592	0.00887386	0.00539947	0.00615683	0.203159	0.207463	0.19029	0.186869	0.189434	0.211776	0.198862	0.224766	0.20488	0.525111	0.518293	0.519645	0.523736	0.526493
0.127838	0.126746	0.126936	0.131742	0.130731	0.126176	0.128319	0.127123	0.127457	0.0709396	0.070887	0.0654129	0.0709182	0.0667428	0.0682164	0.0793194	0.0748127	0.0778259	0.533897	0.534334	0.529644	0.534829	0.53392	0.533723	0.53053	0.534428	0.533039	0.0194526	0.0086346	0.00291776	0.0089033	0.0039592	0	0.00641299	0.00551591	0.00532524	0.205099	0.209403	0.192234	0.188813	0.191378	0.213714	0.200804	0.2267	0.20682	0.526879	0.520067	0.521418	0.525505	0.528259
0.130132	0.128962	0.129012	0.133775	0.132735	0.128251	0.130605	0.129364	0.129651	0.0708222	0.0708826	0.065546	0.0709121	0.066764	0.0682472	0.0789417	0.0747082	0.0775058	0.533768	0.534207	0.52952	0.534701	0.533793	0.533594	0.530407	0.5343	0.532911	0.0214053	0.0122886	0.00534358	0.00795276	0.00887386	0.00641299	0	0.00766404	0.00598786	0.202892	0.207197	0.190023	0.186601	0.189167	0.211509	0.198595	0.2245	0.204613	0.524868	0.518049	0.519401	0.523493	0.52625
0.127348	0.126452	0.126544	0.131687	0.13072	0.125626	0.128004	0.127019	0.127128	0.0754863	0.0754648	0.0700666	0.0754677	0.0714429	0.0728398	0.0836045	0.0792754	0.0822155	0.531056	0.531496	0.526797	0.531992	0.531081	0.530882	0.527686	0.531589	0.530197	0.0160088	0.00921538	0.00438119	0.0131928	0.00539947	0.00551591	0.00766404	0	0.00276407	0.200193	0.204499	0.187319	0.183896	0.186463	0.208814	0.195895	0.22181	0.201915	0.522408	0.515581	0.516935	0.521031	0.523791
0.128394	0.127503	0.127563	0.132646	0.13169	0.126659	0.129055	0.128004	0.128127	0.0750926	0.0750628	0.0696592	0.0750841	0.0709859	0.0724258	0.0832758	0.0789201	0.0818233	0.532419	0.53286	0.528166	0.533357	0.532446	0.532246	0.529056	0.532953	0.531562	0.0162756	0.00877502	0.00414985	0.0116488	0.00615683	0.00532524	0.00598786	0.00276407	0	0.200938	0.205244	0.188065	0.184643	0.187209	0.209558	0.19664	0.222552	0.202659	0.523087	0.516262	0.517616	0.52171	0.52447
0.224152	0.224876	0.221016	0.228381	0.229343	0.220593	0.225356	0.230962	0.225134	0.24195	0.242614	0.240373	0.241195	0.242221	0.241139	0.239626	0.241482	0.241827	0.317431	0.317959	0.31372	0.31822	0.317553	0.317684	0.31407	0.318141	0.317067	0.198923	0.206554	0.202439	0.209243	0.203159	0.205099	0.202892	0.200193	0.200938	0	0.00436897	0.0130452	0.0165094	0.0139118	0.00874902	0.00435837	0.0219605	0.00174629	0.337531	0.330057	0.331538	0.336022	0.339048
0.228443	0.229166	0.225309	0.232669	0.23363	0.224886	0.229646	0.235248	0.229425	0.246228	0.246892	0.244653	0.245474	0.246499	0.245418	0.243906	0.245761	0.246106	0.313296	0.313825	0.309579	0.314086	0.313418	0.31355	0.309928	0.314008	0.312931	0.203229	0.210856	0.206744	0.213543	0.207463	0.209403	0.207197	0.204499	0.205244	0.00436897	0	0.0174138	0.0208778	0.0182803	0.00438011	0.00872728	0.0175922	0.00262269	0.333435	0.325946	0.327429	0.331922	0.334955
0.143563	0.144295	0.140395	0.147837	0.14881	0.139967	0.14478	0.150446	0.144556	0.161558	0.16223	0.159963	0.160794	0.161832	0.160737	0.159208	0.161085	0.161434	0.394013	0.394524	0.390425	0.394775	0.394131	0.394258	0.390763	0.3947	0.393661	0.118088	0.12579	0.121637	0.128504	0.122363	0.124322	0.122094	0.11937	0.120122	0.0814983	0.085856	0	0.00346449	0.000866655	0.0902236	0.00868701	0.10339	0.0832402	0.349744	0.342314	0.343786	0.348244	0.351252
0.165512	0.166241	0.162351	0.169775	0.170745	0.161924	0.166725	0.172378	0.166502	0.18346	0.18413	0.181869	0.182699	0.183734	0.182642	0.181116	0.182988	0.183336	0.373348	0.373863	0.369727	0.374117	0.373467	0.373595	0.370068	0.374041	0.372993	0.140093	0.147779	0.143634	0.150487	0.144359	0.146314	0.144091	0.141372	0.142123	0.0594046	0.0637675	0.00346449	0	0.00259784	0.0681405	0.0121514	0.0813253	0.0611486	0.352983	0.345564	0.347034	0.351485	0.354488
0.184969	0.185697	0.181816	0.189222	0.190189	0.18139	0.186179	0.191817	0.185957	0.202871	0.20354	0.201285	0.202112	0.203144	0.202055	0.200534	0.202401	0.202748	0.354912	0.355432	0.351262	0.355688	0.355032	0.355161	0.351606	0.355611	0.354554	0.159606	0.167276	0.16314	0.169979	0.163864	0.165814	0.163596	0.160883	0.161632	0.0397557	0.0441218	0.000866655	0.00259784	0	0.0484984	0.00955364	0.0616958	0.0415009	0.350555	0.343127	0.344599	0.349055	0.352062
0.232741	0.233464	0.22961	0.236965	0.237925	0.229187	0.233943	0.239542	0.233723	0.250514	0.251178	0.24894	0.24976	0.250785	0.249704	0.248194	0.250047	0.250392	0.309147	0.309677	0.305423	0.309939	0.30927	0.309401	0.305774	0.30986	0.308782	0.207545	0.215167	0.211057	0.217852	0.211776	0.213714	0.211509	0.208814	0.209558	0.00874902	0.00438011	0.0217933	0.025257	0.0226598	0	0.0131072	0.0132125	0.00700277	0.329324	0.321821	0.323307	0.327809	0.330847
0.185816	0.186544	0.182663	0.190069	0.191036	0.182237	0.187026	0.192664	0.186804	0.203717	0.204385	0.20213	0.202957	0.20399	0.202901	0.201379	0.203246	0.203593	0.354107	0.354627	0.350455	0.354883	0.354227	0.354356	0.350799	0.354806	0.353749	0.160456	0.168126	0.16399	0.170828	0.164714	0.166663	0.164445	0.161733	0.162482	0.0388986	0.0432648	0.00868701	0.0121514	0.00955364	0.0476415	0	0.0608393	0.0406438	0.341615	0.334156	0.335633	0.340109	0.343129
0.245688	0.24641	0.242564	0.249902	0.250861	0.242142	0.246888	0.252474	0.246667	0.263421	0.264083	0.26185	0.262669	0.263692	0.262613	0.261107	0.262955	0.263299	0.296611	0.297144	0.292867	0.297407	0.296734	0.296867	0.29322	0.297328	0.296244	0.220543	0.22815	0.224049	0.23083	0.224766	0.2267	0.2245	0.22181	0.222552	0.0219605	0.0175922	0.0350019	0.0384646	0.0358681	0.0132125	0.0263179	0	0.0202146	0.316905	0.309356	0.310851	0.31538	0.318437
0.225867	0.226591	0.222733	0.230095	0.231057	0.222309	0.227071	0.232675	0.22685	0.24366	0.244325	0.242084	0.242906	0.243932	0.242849	0.241337	0.243193	0.243538	0.315779	0.316307	0.312065	0.316568	0.315901	0.316032	0.312415	0.31649	0.315414	0.200644	0.208274	0.20416	0.210962	0.20488	0.20682	0.204613	0.201915	0.202659	0.00174629	0.00262269	0.0147914	0.0182555	0.0156579	0.00700277	0.00610465	0.0202146	0	0.335894	0.328414	0.329896	0.334384	0.337412
0.549726	0.550382	0.546883	0.553558	0.554429	0.546499	0.550817	0.555896	0.550616	0.56584	0.566441	0.564413	0.565157	0.566085	0.565106	0.563738	0.565417	0.565729	0.0293554	0.0287736	0.0334309	0.0284867	0.0292209	0.0290766	0.0330481	0.0285729	0.0297559	0.526823	0.533758	0.530019	0.5362	0.530674	0.532437	0.530431	0.527978	0.528655	0.343645	0.339561	0.355821	0.359049	0.356629	0.335463	0.347716	0.323081	0.342013	0	0.0084066	0.00674791	0.00170442	0.00171646
0.566895	0.567545	0.564078	0.570692	0.571555	0.563698	0.567976	0.573008	0.567777	0.582862	0.583458	0.581449	0.582186	0.583105	0.582135	0.58078	0.582443	0.582752	0.0514532	0.0508739	0.0555104	0.0505882	0.0513193	0.0511756	0.0551293	0.0506741	0.051852	0.544202	0.551073	0.547369	0.553493	0.548017	0.549764	0.547777	0.545346	0.546017	0.362807	0.358765	0.374859	0.378054	0.375658	0.354709	0.366837	0.342456	0.361192	0.0084066	0	0.00165892	0.00670241	0.0101227
0.585252	0.585895	0.582464	0.589009	0.589863	0.582088	0.586321	0.591301	0.586125	0.601052	0.601641	0.599653	0.600383	0.601293	0.600333	0.598991	0.600637	0.600943	0.0760454	0.0754709	0.0800677	0.0751877	0.0759126	0.0757701	0.0796899	0.0752728	0.0764408	0.562799	0.569597	0.565932	0.571991	0.566574	0.568302	0.566336	0.563931	0.564595	0.383495	0.379504	0.395397	0.398554	0.396187	0.375499	0.387475	0.363399	0.3819	0.00674791	0.00165892	0	0.00504363	0.00846413
0.542855	0.543513	0.540003	0.546701	0.547575	0.539617	0.54395	0.549046	0.543749	0.559025	0.559628	0.557594	0.55834	0.559271	0.558289	0.556916	0.558601	0.558914	0.0207228	0.0201404	0.0248025	0.0198532	0.0205882	0.0204437	0.0244192	0.0199395	0.0211237	0.519872	0.526832	0.52308	0.529282	0.523736	0.525505	0.523493	0.521031	0.52171	0.336022	0.331922	0.348244	0.351485	0.349055	0.327809	0.340109	0.31538	0.334384	0.00170442	0.00670241	0.00504363	0	0.00342085
0.568374	0.569024	0.56556	0.572168	0.573031	0.56518	0.569454	0.574483	0.569256	0.584329	0.584924	0.582917	0.583653	0.584572	0.583602	0.582248	0.58391	0.584219	0.0533961	0.0528171	0.0574511	0.0525315	0.0532622	0.0531186	0.0570702	0.0526173	0.0537946	0.5457	0.552566	0.548865	0.554983	0.549512	0.551258	0.549272	0.546844	0.547514	0.364467	0.360429	0.376507	0.3797	0.377306	0.356377	0.368493	0.344135	0.362853	0.00171646	0.0101227	0.00846413	0.00342085	0
0.582094	0.582738	0.579301	0.585858	0.586714	0.578924	0.583165	0.588154	0.582968	0.597924	0.598514	0.596523	0.597253	0.598165	0.597203	0.595859	0.597508	0.597815	0.071735	0.0711595	0.0757646	0.0708757	0.0716019	0.0714592	0.0753862	0.070961	0.0721311	0.559599	0.56641	0.562738	0.568808	0.56338	0.565112	0.563142	0.560733	0.561398	0.379921	0.37592	0.39185	0.395013	0.392641	0.371906	0.383909	0.359778	0.378322	0.00344523	0.011851	0.0101926	0.00514957	0.00172879
0.544217	0.544875	0.541367	0.54806	0.548934	0.540982	0.545311	0.550404	0.54511	0.560376	0.560979	0.558946	0.559692	0.560622	0.559641	0.558269	0.559952	0.560265	0.0224254	0.0218431	0.0265044	0.021556	0.0222908	0.0221463	0.0261212	0.0216423	0.0228262	0.52125	0.528205	0.524455	0.530653	0.525111	0.526879	0.524868	0.522408	0.523087	0.337531	0.333435	0.349744	0.352983	0.350555	0.329324	0.341615	0.316905	0.335894	0.00507813	0.00332881	0.00166991	0.00337378	0.00679445
0.538803	0.539463	0.535945	0.542656	0.543533	0.535559	0.5399	0.545007	0.539698	0.555006	0.55561	0.553572	0.554319	0.555252	0.554268	0.552892	0.55458	0.554894	0.0156828	0.0151002	0.0197644	0.014813	0.0155481	0.0154036	0.0193809	0.0148993	0.0160839	0.515773	0.522747	0.518988	0.525202	0.519645	0.521418	0.519401	0.516935	0.517616	0.331538	0.327429	0.343786	0.347034	0.344599	0.323307	0.335633	0.310851	0.329896	0.00674791	0.00165892	0.00330706	0.00835036	0.0117704
0.585252	0.585895	0.582464	0.589009	0.589863	0.582088	0.586321	0.591301	0.586125	0.601052	0.601641	0.599653	0.600383	0.601293	0.600333	0.598991	0.600637	0.600943	0.0760454	0.0754709	0.0800677	0.0751877	0.0759126	0.0757701	0.0796899	0.0752728	0.0764408	0.562799	0.569597	0.565932	0.571991	0.566574	0.568302	0.566336	0.563931	0.564595	0.383495	0.379504	0.395397	0.398554	0.396187	0.375499	0.387475	0.363399	0.3819	0.00339705	0.0050099	0.00335104	0.00169265	0.00511344
[truncated: 4 more columns]

## Sheet: simulation 3
sw2	sw2	sw2	sw2	sw2	sw2	sw2	sw2	sw2	arg2	arg2	arg2	arg2	arg2	arg2	arg2	arg2	arg2	crg2	crg2	crg2	crg2	crg2	crg2	crg2	crg2	crg2	sw6	sw6	sw6	sw6	sw6	sw6	sw6	sw6	sw6	arg6	arg6	arg6	arg6	arg6	arg6	arg6	arg6	arg6	crg6	crg6	crg6	crg6	crg6
0	0.0180259	0.0104299	0.00452393	0.00406858	0.00842454	0.00791247	0.00532349	0.0120806	0.149802	0.151056	0.144681	0.167794	0.155361	0.160221	0.174399	0.153918	0.152207	0.168215	0.16008	0.149585	0.166509	0.155228	0.160725	0.165968	0.160109	0.168121	0.0771461	0.0720549	0.0636693	0.0643026	0.0669006	0.0651382	0.0644452	0.0654412	0.0660527	0.0729926	0.0702488	0.0708139	0.0717742	0.0694429	0.0706342	0.0703221	0.0689794	0.0706148	0.0792819	0.0782405	0.0775409	0.0794944	0.0785396
0.0180259	0	0.00899544	0.0171097	0.0184096	0.0116664	0.0207918	0.0141465	0.00884205	0.14635	0.147506	0.141436	0.162807	0.150957	0.154899	0.169406	0.149144	0.147523	0.165217	0.157637	0.147626	0.163255	0.152761	0.157025	0.163254	0.156959	0.163369	0.0663322	0.0637276	0.0559182	0.0582831	0.0590903	0.0576786	0.0569441	0.0569092	0.0575458	0.0827791	0.0780251	0.0804505	0.0812408	0.077867	0.0806908	0.0788797	0.0786742	0.0813077	0.0887599	0.0872169	0.0863623	0.0885551	0.088234
0.0104299	0.00899544	0	0.0101822	0.0121103	0.00806788	0.0137815	0.00849875	0.00813152	0.149528	0.150785	0.144494	0.166899	0.154614	0.159003	0.173091	0.153034	0.151302	0.168364	0.160391	0.150136	0.166547	0.15558	0.160353	0.166293	0.160066	0.167239	0.0723	0.068801	0.0605392	0.0622354	0.0638536	0.062219	0.0613401	0.0618075	0.062458	0.0800458	0.0763831	0.0777846	0.0786471	0.0759264	0.0778223	0.0768678	0.0761135	0.0781212	0.086182	0.0848259	0.0840605	0.0861714	0.0854946
0.00452393	0.0171097	0.0101822	0	0.00373069	0.00742893	0.00493081	0.00460894	0.0122922	0.150833	0.151933	0.145572	0.168799	0.156249	0.16099	0.175405	0.154809	0.15306	0.168966	0.16078	0.150243	0.167296	0.155918	0.161361	0.166694	0.160826	0.168776	0.0773648	0.0723206	0.0639502	0.0643451	0.0673118	0.0654672	0.0645414	0.0657785	0.066243	0.0740751	0.0712922	0.0717543	0.0729339	0.0704919	0.0715749	0.0714575	0.0700867	0.0715623	0.0800656	0.0789661	0.0782862	0.0803148	0.0792739
0.00406858	0.0184096	0.0121103	0.00373069	0	0.007606	0.00700469	0.00461997	0.0123988	0.149314	0.150546	0.144243	0.16726	0.154891	0.159745	0.173999	0.153426	0.151763	0.16758	0.159531	0.149018	0.165883	0.154625	0.160208	0.165303	0.159565	0.167613	0.0772147	0.0718242	0.0635426	0.0638892	0.0667415	0.0649849	0.0643124	0.0654536	0.0659796	0.0717882	0.0689771	0.0695757	0.070623	0.0681356	0.0693813	0.0690334	0.0676635	0.0693558	0.0780191	0.0770142	0.0763266	0.0782779	0.0773015
0.00842454	0.0116664	0.00806788	0.00742893	0.007606	0	0.0118492	0.00339288	0.00555403	0.147187	0.148093	0.141875	0.164192	0.152149	0.156544	0.171564	0.150474	0.148825	0.165032	0.157229	0.146882	0.163214	0.152277	0.157367	0.162871	0.156947	0.164337	0.0715059	0.0668702	0.0588527	0.0597542	0.0620423	0.0603652	0.0597512	0.0605078	0.0610497	0.0747501	0.0707592	0.0723134	0.0734122	0.0702381	0.0723373	0.0713049	0.0704263	0.0726468	0.0805708	0.0793318	0.0785343	0.0806082	0.0799945
0.00791247	0.0207918	0.0137815	0.00493081	0.00700469	0.0118492	0	0.00921838	0.016816	0.152551	0.153592	0.147115	0.170831	0.158053	0.162936	0.177051	0.156769	0.154932	0.170456	0.162053	0.151408	0.168909	0.15723	0.162852	0.168128	0.162285	0.170558	0.0801881	0.0748605	0.0663055	0.0662874	0.0697985	0.067817	0.0666513	0.0682957	0.0686535	0.0735574	0.0713806	0.0711694	0.0725295	0.0704395	0.0708795	0.0714022	0.0697365	0.0707019	0.0794023	0.0783021	0.0777151	0.0797569	0.0784386
0.00532349	0.0141465	0.00849875	0.00460894	0.00461997	0.00339288	0.00921838	0	0.00805529	0.148209	0.149269	0.142996	0.165703	0.153445	0.158047	0.172697	0.151871	0.150209	0.166305	0.158356	0.14794	0.164537	0.153441	0.158724	0.16409	0.158217	0.165892	0.073896	0.0689996	0.0608214	0.0615378	0.064029	0.0623111	0.0616325	0.0625603	0.0631087	0.0737248	0.0702663	0.0713904	0.072432	0.0696258	0.0713315	0.0706032	0.0695667	0.0715085	0.0797354	0.0785762	0.0778324	0.0798412	0.0790879
0.0120806	0.00884205	0.00813152	0.0122922	0.0123988	0.00555403	0.016816	0.00805529	0	0.145491	0.14633	0.140193	0.161946	0.150172	0.154344	0.169618	0.148345	0.14676	0.163425	0.155813	0.145628	0.161488	0.15086	0.155637	0.161335	0.155321	0.162263	0.0679941	0.0639616	0.0561611	0.0576928	0.0592037	0.0576843	0.0572774	0.0575418	0.0582138	0.0765638	0.0719258	0.0741366	0.0750483	0.0716136	0.0742973	0.0726925	0.0721948	0.0748069	0.0823791	0.0810497	0.0801718	0.0822316	0.0819223
0.149802	0.14635	0.149528	0.150833	0.149314	0.147187	0.152551	0.148209	0.145491	0	0.0277625	0.0297259	0.0456548	0.02631	0.0408214	0.0577065	0.0296405	0.0319202	0.0619274	0.0582856	0.0573896	0.0600783	0.0578254	0.0603865	0.0598801	0.0583549	0.0671003	0.100674	0.0966341	0.100227	0.100295	0.0971202	0.0992691	0.10054	0.100281	0.100441	0.113667	0.108484	0.115928	0.112292	0.111098	0.117825	0.109805	0.115743	0.120604	0.117772	0.115915	0.115697	0.115948	0.119181
0.151056	0.147506	0.150785	0.151933	0.150546	0.148093	0.153592	0.149269	0.14633	0.0277625	0	0.0105736	0.0330548	0.0121761	0.0221022	0.0623416	0.016397	0.0133232	0.0385244	0.0340504	0.0343878	0.0370563	0.0339824	0.0358597	0.0364536	0.0337492	0.0432388	0.0964854	0.0921175	0.0970942	0.0958554	0.0938874	0.0956309	0.0970036	0.0971994	0.0970054	0.113435	0.106731	0.114253	0.112142	0.109538	0.116244	0.1093	0.114565	0.119221	0.114277	0.112276	0.11172	0.112266	0.11568
0.144681	0.141436	0.144494	0.145572	0.144243	0.141875	0.147115	0.142996	0.140193	0.0297259	0.0105736	0	0.040099	0.0176315	0.0278877	0.0665965	0.0215993	0.0171338	0.0395753	0.0332707	0.0307133	0.0388423	0.031934	0.0354969	0.0377158	0.0332818	0.0455647	0.0911793	0.0863075	0.090846	0.0893897	0.087849	0.089402	0.0906234	0.0911197	0.0909023	0.106953	0.100233	0.10756	0.105644	0.103043	0.109557	0.102897	0.108056	0.112542	0.107609	0.105442	0.10491	0.105572	0.108903
0.167794	0.162807	0.166899	0.168799	0.16726	0.164192	0.170831	0.165703	0.161946	0.0456548	0.0330548	0.040099	0	0.0256848	0.0177925	0.0602208	0.0219457	0.0254978	0.0427051	0.0499666	0.055712	0.0396015	0.049851	0.0441285	0.0445237	0.0443554	0.0379319	0.107969	0.106315	0.112883	0.112951	0.109035	0.111405	0.113524	0.112371	0.11237	0.13608	0.127938	0.136346	0.134468	0.130655	0.138256	0.130659	0.135515	0.141189	0.136767	0.134823	0.134174	0.134689	0.138357
0.155361	0.150957	0.154614	0.156249	0.154891	0.152149	0.158053	0.153445	0.150172	0.02631	0.0121761	0.0176315	0.0256848	0	0.016075	0.0568432	0.00912116	0.00922258	0.0411252	0.040507	0.0426317	0.0394403	0.0402555	0.0388508	0.0406041	0.0379912	0.0431053	0.0981041	0.0950539	0.100373	0.0999618	0.0969861	0.0990089	0.100497	0.100165	0.100066	0.120825	0.113852	0.121648	0.119407	0.116656	0.123641	0.116352	0.1217	0.126624	0.122192	0.120111	0.119557	0.120147	0.123587
0.160221	0.154899	0.159003	0.16099	0.159745	0.156544	0.162936	0.158047	0.154344	0.0408214	0.0221022	0.0278877	0.0177925	0.016075	0	0.0599248	0.0139593	0.012767	0.0371309	0.0394479	0.0438929	0.0343752	0.0394935	0.0332622	0.0376509	0.0345495	0.0315536	0.0983206	0.0964679	0.102902	0.102566	0.0993549	0.101383	0.103055	0.102377	0.102163	0.12869	0.120804	0.128852	0.127257	0.123668	0.130874	0.123836	0.128896	0.133932	0.128965	0.126834	0.126079	0.126865	0.130373
0.174399	0.169406	0.173091	0.175405	0.173999	0.171564	0.177051	0.172697	0.169618	0.0577065	0.0623416	0.0665965	0.0602208	0.0568432	0.0599248	0	0.0599704	0.0610363	0.0820675	0.0840072	0.0879067	0.0813162	0.0849555	0.082177	0.084037	0.0808298	0.081429	0.122434	0.121939	0.126138	0.127612	0.122622	0.125118	0.126545	0.125332	0.12571	0.147347	0.141907	0.14889	0.145599	0.144181	0.150457	0.143274	0.147981	0.152903	0.151181	0.149503	0.149147	0.149567	0.152265
0.153918	0.149144	0.153034	0.154809	0.153426	0.150474	0.156769	0.151871	0.148345	0.0296405	0.016397	0.0215993	0.0219457	0.00912116	0.0139593	0.0599704	0	0.00907254	0.041938	0.0423536	0.0443353	0.0389886	0.0415046	0.0387013	0.0409143	0.0387894	0.0410091	0.0950716	0.0923407	0.0982169	0.0979722	0.0946473	0.0968029	0.0985292	0.0978842	0.0978068	0.120831	0.113297	0.121489	0.119327	0.116158	0.123516	0.115959	0.121371	0.126563	0.122076	0.120004	0.119376	0.119971	0.123571
0.152207	0.147523	0.151302	0.15306	0.151763	0.148825	0.154932	0.150209	0.14676	0.0319202	0.0133232	0.0171338	0.0254978	0.00922258	0.012767	0.0610363	0.00907254	0	0.0384966	0.0376806	0.0390541	0.036116	0.036685	0.0345032	0.0384459	0.0341935	0.0379325	0.0929998	0.0901611	0.0959134	0.0954378	0.0925229	0.0944727	0.0960743	0.0956089	0.0954547	0.11909	0.111575	0.11953	0.117695	0.114426	0.121555	0.114416	0.119595	0.124597	0.119911	0.117773	0.117076	0.117847	0.121307
0.168215	0.165217	0.168364	0.168966	0.16758	0.165032	0.170456	0.166305	0.163425	0.0619274	0.0385244	0.0395753	0.0427051	0.0411252	0.0371309	0.0820675	0.041938	0.0384966	0	0.0178957	0.02713	0.00796919	0.017367	0.0162855	0.0123521	0.0116844	0.0228004	0.112321	0.107678	0.113825	0.111269	0.110733	0.11185	0.113649	0.114238	0.113783	0.127161	0.119609	0.126473	0.126182	0.122327	0.128399	0.123037	0.127291	0.131332	0.123687	0.121805	0.121143	0.121622	0.125172
0.16008	0.157637	0.160391	0.16078	0.159531	0.157229	0.162053	0.158356	0.155813	0.0582856	0.0340504	0.0332707	0.0499666	0.040507	0.0394479	0.0840072	0.0423536	0.0376806	0.0178957	0	0.0132451	0.019212	0.00851634	0.0147092	0.0135219	0.011232	0.0299906	0.106681	0.101143	0.10654	0.103418	0.103838	0.104635	0.105939	0.107165	0.106588	0.118	0.111024	0.117372	0.117105	0.113756	0.119303	0.114459	0.118696	0.122226	0.114502	0.112481	0.11187	0.112462	0.115802
0.149585	0.147626	0.150136	0.150243	0.149018	0.146882	0.151408	0.14794	0.145628	0.0573896	0.0343878	0.0307133	0.055712	0.0426317	0.0438929	0.0879067	0.0443353	0.0390541	0.02713	0.0132451	0	0.0282094	0.0104658	0.0222512	0.023737	0.0187538	0.0381666	0.0985795	0.0920735	0.0969372	0.0932717	0.0945227	0.095083	0.0961413	0.0978308	0.0971621	0.106818	0.0998429	0.106061	0.106	0.102574	0.108009	0.103388	0.10753	0.110947	0.103217	0.101114	0.100474	0.101203	0.10447
0.166509	0.163255	0.166547	0.167296	0.165883	0.163214	0.168909	0.164537	0.161488	0.0600783	0.0370563	0.0388423	0.0396015	0.0394403	0.0343752	0.0813162	0.0389886	0.036116	0.00796919	0.019212	0.0282094	0	0.0183995	0.0153221	0.0118884	0.0125966	0.0192302	0.109641	0.105216	0.111653	0.109341	0.108422	0.109646	0.111656	0.111963	0.111561	0.126393	0.118611	0.125772	0.125352	0.121381	0.127734	0.122053	0.126478	0.130719	0.123172	0.121303	0.120598	0.12106	0.124726
0.155228	0.152761	0.15558	0.155918	0.154625	0.152277	0.15723	0.153441	0.15086	0.0578254	0.0339824	0.031934	0.049851	0.0402555	0.0394935	0.0849555	0.0415046	0.036685	0.017367	0.00851634	0.0104658	0.0183995	0	0.0148802	0.0155887	0.00989791	0.0301216	0.101791	0.0960205	0.101508	0.0983124	0.0987747	0.0995636	0.101005	0.102216	0.101631	0.113372	0.106019	0.112585	0.112461	0.108769	0.11454	0.109562	0.11379	0.117504	0.109762	0.107718	0.107056	0.107694	0.111115
0.160725	0.157025	0.160353	0.161361	0.160208	0.157367	0.162852	0.158724	0.155637	0.0603865	0.0358597	0.0354969	0.0441285	0.0388508	0.0332622	0.082177	0.0387013	0.0345032	0.0162855	0.0147092	0.0222512	0.0153221	0.0148802	0	0.0150022	0.00900969	0.0180033	0.102352	0.0982518	0.104568	0.102087	0.101624	0.102639	0.104122	0.104802	0.104226	0.123451	0.115495	0.122429	0.122361	0.118312	0.124413	0.119232	0.123488	0.127438	0.120021	0.117834	0.117089	0.117888	0.121334
0.165968	0.163254	0.166293	0.166694	0.165303	0.162871	0.168128	0.16409	0.161335	0.0598801	0.0364536	0.0377158	0.0445237	0.0406041	0.0376509	0.084037	0.0409143	0.0384459	0.0123521	0.0135219	0.023737	0.0118884	0.0155887	0.0150022	0	0.013574	0.0253799	0.111386	0.106159	0.112164	0.109278	0.109128	0.110185	0.111886	0.112722	0.112208	0.123661	0.116283	0.123088	0.122666	0.119038	0.125028	0.119674	0.12408	0.127982	0.120155	0.118265	0.117662	0.118045	0.12164
0.160109	0.156959	0.160066	0.160826	0.159565	0.156947	0.162285	0.158217	0.155321	0.0583549	0.0337492	0.0332818	0.0443554	0.0379912	0.0345495	0.0808298	0.0387894	0.0341935	0.0116844	0.011232	0.0187538	0.0125966	0.00989791	0.00900969	0.013574	0	0.0224535	0.103738	0.0990212	0.10504	0.102422	0.10207	0.103084	0.104661	0.105411	0.104915	0.120613	0.112956	0.119804	0.119579	0.115736	0.121768	0.11653	0.120811	0.124755	0.117259	0.11521	0.114513	0.115177	0.118649
0.168121	0.163369	0.167239	0.168776	0.167613	0.164337	0.170558	0.165892	0.162263	0.0671003	0.0432388	0.0455647	0.0379319	0.0431053	0.0315536	0.081429	0.0410091	0.0379325	0.0228004	0.0299906	0.0381666	0.0192302	0.0301216	0.0180033	0.0253799	0.0224535	0	0.10573	0.103292	0.110564	0.108895	0.107253	0.108588	0.110508	0.110333	0.109853	0.134578	0.125957	0.133433	0.133376	0.128793	0.135426	0.129818	0.134063	0.138484	0.13135	0.129248	0.12834	0.129185	0.132759
0.0771461	0.0663322	0.0723	0.0773648	0.0772147	0.0715059	0.0801881	0.073896	0.0679941	0.100674	0.0964854	0.0911793	0.107969	0.0981041	0.0983206	0.122434	0.0950716	0.0929998	0.112321	0.106681	0.0985795	0.109641	0.101791	0.102352	0.111386	0.103738	0.10573	0	0.0139655	0.0196034	0.0263288	0.0176545	0.0194526	0.0214053	0.0160088	0.0162756	0.0909945	0.0806241	0.0884086	0.0888689	0.0828168	0.090091	0.0844368	0.0876207	0.0927945	0.0933275	0.0905614	0.0891544	0.0915937	0.0938389
0.0720549	0.0637276	0.068801	0.0723206	0.0718242	0.0668702	0.0748605	0.0689996	0.0639616	0.0966341	0.0921175	0.0863075	0.106315	0.0950539	0.0964679	0.121939	0.0923407	0.0901611	0.107678	0.101143	0.0920735	0.105216	0.0960205	0.0982518	0.106159	0.0990212	0.103292	0.0139655	0	0.010205	0.0141658	0.00716856	0.0086346	0.0122886	0.00921538	0.00877502	0.078032	0.0673683	0.0753298	0.0759298	0.0696626	0.0770821	0.0713906	0.0746983	0.0799008	0.0799426	0.077163	0.0757604	0.0781811	0.0805365
0.0636693	0.0559182	0.0605392	0.0639502	0.0635426	0.0588527	0.0663055	0.0608214	0.0561611	0.100227	0.0970942	0.090846	0.112883	0.100373	0.102902	0.126138	0.0982169	0.0959134	0.113825	0.10654	0.0969372	0.111653	0.101508	0.104568	0.112164	0.10504	0.110564	0.0196034	0.010205	0	0.00952833	0.00513407	0.00291776	0.00534358	0.00438119	0.00414985	0.072886	0.0630294	0.0702511	0.0708235	0.0650656	0.071872	0.0666802	0.0696507	0.074493	0.0757584	0.0729343	0.0716087	0.0741706	0.0760773
0.0643026	0.0582831	0.0622354	0.0643451	0.0638892	0.0597542	0.0662874	0.0615378	0.0576928	0.100295	0.0958554	0.0893897	0.112951	0.0999618	0.102566	0.127612	0.0979722	0.0954378	0.111269	0.103418	0.0932717	0.109341	0.0983124	0.102087	0.109278	0.102422	0.108895	0.0263288	0.0141658	0.00952833	0	0.0118689	0.0089033	0.00795276	0.0131928	0.0116488	0.0673719	0.0572054	0.0642543	0.0654463	0.0593156	0.0659248	0.0613063	0.064096	0.068637	0.0690004	0.0660813	0.0647167	0.0674028	0.0693019
0.0669006	0.0590903	0.0638536	0.0673118	0.0667415	0.0620423	0.0697985	0.064029	0.0592037	0.0971202	0.0938874	0.087849	0.109035	0.0969861	0.0993549	0.122622	0.0946473	0.0925229	0.110733	0.103838	0.0945227	0.108422	0.0987747	0.101624	0.109128	0.10207	0.107253	0.0176545	0.00716856	0.00513407	0.0118689	0	0.0039592	0.00887386	0.00539947	0.00615683	0.0738864	0.063696	0.0714225	0.0717024	0.0658719	0.0731101	0.0673816	0.0706761	0.0758349	0.0767665	0.0739972	0.0726671	0.0750727	0.0772441
0.0651382	0.0576786	0.062219	0.0654672	0.0649849	0.0603652	0.067817	0.0623111	0.0576843	0.0992691	0.0956309	0.089402	0.111405	0.0990089	0.101383	0.125118	0.0968029	0.0944727	0.11185	0.104635	0.095083	0.109646	0.0995636	0.102639	0.110185	0.103084	0.108588	0.0194526	0.0086346	0.00291776	0.0089033	0.0039592	0	0.00641298	0.00551591	0.00532524	0.0724328	0.0623386	0.069723	0.0703428	0.0644506	0.071382	0.0661291	0.0691675	0.0740666	0.0749396	0.0721217	0.0707629	0.0732883	0.0753152
0.0644452	0.0569441	0.0613401	0.0645414	0.0643124	0.0597512	0.0666513	0.0616325	0.0572774	0.10054	0.0970036	0.0906234	0.113524	0.100497	0.103055	0.126545	0.0985292	0.0960743	0.113649	0.105939	0.0961413	0.111656	0.101005	0.104122	0.111886	0.104661	0.110508	0.0214053	0.0122886	0.00534358	0.00795276	0.00887386	0.00641298	0	0.00766404	0.00598786	0.0727768	0.0631319	0.0699968	0.0707581	0.0651787	0.0716242	0.0668723	0.0697788	0.0742461	0.0752742	0.0723403	0.0710647	0.0736814	0.0754985
0.0654412	0.0569092	0.0618075	0.0657785	0.0654536	0.0605078	0.0682957	0.0625603	0.0575418	0.100281	0.0971994	0.0911197	0.112371	0.100165	0.102377	0.125332	0.0978842	0.0956089	0.114238	0.107165	0.0978308	0.111963	0.102216	0.104802	0.112722	0.105411	0.110333	0.0160088	0.00921538	0.00438119	0.0131928	0.00539947	0.00551591	0.00766404	0	0.00276407	0.0766309	0.0668082	0.0741118	0.0745383	0.0688597	0.0757312	0.0704187	0.0734316	0.0783435	0.0796391	0.07686	0.0755163	0.0780481	0.0799913
0.0660527	0.0575458	0.062458	0.066243	0.0659796	0.0610497	0.0686535	0.0631087	0.0582138	0.100441	0.0970054	0.0909023	0.11237	0.100066	0.102163	0.12571	0.0978068	0.0954547	0.113783	0.106588	0.0971621	0.111561	0.101631	0.104226	0.112208	0.104915	0.109853	0.0162756	0.00877502	0.00414985	0.0116488	0.00615683	0.00532524	0.00598786	0.00276407	0	0.0765912	0.0667299	0.0739513	0.0745567	0.0687945	0.0755817	0.0704431	0.0734101	0.07821	0.0793041	0.0764745	0.0751244	0.07771	0.0796256
0.0729926	0.0827791	0.0800458	0.0740751	0.0717882	0.0747501	0.0735574	0.0737248	0.0765638	0.113667	0.113435	0.106953	0.13608	0.120825	0.12869	0.147347	0.120831	0.11909	0.127161	0.118	0.106818	0.126393	0.113372	0.123451	0.123661	0.120613	0.134578	0.0909945	0.078032	0.072886	0.0673719	0.0738864	0.0724328	0.0727768	0.0766309	0.0765912	0	0.0135792	0.00774292	0.00409048	0.011611	0.0079784	0.00922213	0.00971316	0.00918557	0.0157566	0.0164596	0.0171383	0.0165127	0.0160827
0.0702488	0.0780251	0.0763831	0.0712922	0.0689771	0.0707592	0.0713806	0.0702663	0.0719258	0.108484	0.106731	0.100233	0.127938	0.113852	0.120804	0.141907	0.113297	0.111575	0.119609	0.111024	0.0998429	0.118611	0.106019	0.115495	0.116283	0.112956	0.125957	0.0806241	0.0673683	0.0630294	0.0572054	0.063696	0.0623386	0.0631319	0.0668082	0.0667299	0.0135792	0	0.010984	0.0119483	0.00333761	0.0129534	0.00620145	0.010198	0.0162174	0.017221	0.0162623	0.0155855	0.0162625	0.0186453
0.0708139	0.0804505	0.0777846	0.0717543	0.0695757	0.0723134	0.0711694	0.0713904	0.0741366	0.115928	0.114253	0.10756	0.136346	0.121648	0.128852	0.14889	0.121489	0.11953	0.126473	0.117372	0.106061	0.125772	0.112585	0.122429	0.123088	0.119804	0.133433	0.0884086	0.0753298	0.0702511	0.0642543	0.0714225	0.069723	0.0699968	0.0741118	0.0739513	0.00774292	0.010984	0	0.00831861	0.00865781	0.00238321	0.00977266	0.00721193	0.00590606	0.0111878	0.011138	0.0114126	0.0118271	0.0111822
0.0717742	0.0812408	0.0786471	0.0729339	0.070623	0.0734122	0.0725295	0.072432	0.0750483	0.112292	0.112142	0.105644	0.134468	0.119407	0.127257	0.145599	0.119327	0.117695	0.126182	0.117105	0.106	0.125352	0.112461	0.122361	0.122666	0.119579	0.133376	0.0888689	0.0759298	0.0708235	0.0654463	0.0717024	0.0703428	0.0707581	0.0745383	0.0745567	0.00409048	0.0119483	0.00831861	0	0.0103739	0.00901185	0.00732366	0.00979532	0.0108286	0.0169894	0.0171804	0.0178507	0.0171088	0.0174429
0.0694429	0.077867	0.0759264	0.0704919	0.0681356	0.0702381	0.0704395	0.0696258	0.0716136	0.111098	0.109538	0.103043	0.130655	0.116656	0.123668	0.144181	0.116158	0.114426	0.122327	0.113756	0.102574	0.121381	0.108769	0.118312	0.119038	0.115736	0.128793	0.0828168	0.0696626	0.0650656	0.0593156	0.0658719	0.0644506	0.0651787	0.0688597	0.0687945	0.011611	0.00333761	0.00865781	0.0103739	0	0.0103302	0.00498208	0.0069674	0.0133647	0.0161236	0.0156394	0.0150785	0.0157036	0.0173465
0.0706342	0.0806908	0.0778223	0.0715749	0.0693813	0.0723373	0.0708795	0.0713315	0.0742973	0.117825	0.116244	0.109557	0.138256	0.123641	0.130874	0.150457	0.123516	0.121555	0.128399	0.119303	0.108009	0.127734	0.11454	0.124413	0.125028	0.121768	0.135426	0.090091	0.0770821	0.071872	0.0659248	0.0731101	0.071382	0.0716242	0.0757312	0.0755817	0.0079784	0.0129534	0.00238321	0.00901185	0.0103302	0	0.0112216	0.00719905	0.00355957	0.0115928	0.0120408	0.0124401	0.0127378	0.0112276
0.0703221	0.0788797	0.0768678	0.0714575	0.0690334	0.0713049	0.0714022	0.0706032	0.0726925	0.109805	0.1093	0.102897	0.130659	0.116352	0.123836	0.143274	0.115959	0.114416	0.123037	0.114459	0.103388	0.122053	0.109562	0.119232	0.119674	0.11653	0.129818	0.0844368	0.0713906	0.0666802	0.0613063	0.0673816	0.0661291	0.0668723	0.0704187	0.0704431	0.00922213	0.00620145	0.00977266	0.00732366	0.00498208	0.0112216	0	0.00808697	0.0138799	0.0181195	0.0179013	0.0179194	0.017753	0.019319
0.0689794	0.0786742	0.0761135	0.0700867	0.0676635	0.0704263	0.0697365	0.0695667	0.0721948	0.115743	0.114565	0.108056	0.135515	0.1217	0.128896	0.147981	0.121371	0.119595	0.127291	0.118696	0.10753	0.126478	0.11379	0.123488	0.12408	0.120811	0.134063	0.0876207	0.0746983	0.0696507	0.064096	0.0706761	0.0691675	0.0697788	0.0734316	0.0734101	0.00971316	0.010198	0.00721193	0.00979532	0.0069674	0.00719905	0.00808697	0	0.00871091	0.0160171	0.0165815	0.0163255	0.0168187	0.0165779
0.0706148	0.0813077	0.0781212	0.0715623	0.0693558	0.0726468	0.0707019	0.0715085	0.0748069	0.120604	0.119221	0.112542	0.141189	0.126624	0.133932	0.152903	0.126563	0.124597	0.131332	0.122226	0.110947	0.130719	0.117504	0.127438	0.127982	0.124755	0.138484	0.0927945	0.0799008	0.074493	0.068637	0.0758349	0.0740666	0.0742461	0.0783435	0.07821	0.00918557	0.0162174	0.00590606	0.0108286	0.0133647	0.00355957	0.0138799	0.00871091	0	0.013046	0.0141036	0.0146577	0.0147617	0.0122482
0.0792819	0.0887599	0.086182	0.0800656	0.0780191	0.0805708	0.0794023	0.0797354	0.0823791	0.117772	0.114277	0.107609	0.136767	0.122192	0.128965	0.151181	0.122076	0.119911	0.123687	0.114502	0.103217	0.123172	0.109762	0.120021	0.120155	0.117259	0.13135	0.0933275	0.0799426	0.0757584	0.0690004	0.0767665	0.0749396	0.0752742	0.0796391	0.0793041	0.0157566	0.017221	0.0111878	0.0169894	0.0161236	0.0115928	0.0181195	0.0160171	0.013046	0	0.0042585	0.00504401	0.00354563	0.00337339
0.0782405	0.0872169	0.0848259	0.0789661	0.0770142	0.0793318	0.0783021	0.0785762	0.0810497	0.115915	0.112276	0.105442	0.134823	0.120111	0.126834	0.149503	0.120004	0.117773	0.121805	0.112481	0.101114	0.121303	0.107718	0.117834	0.118265	0.11521	0.129248	0.0905614	0.077163	0.0729343	0.0660813	0.0739972	0.0721217	0.0723403	0.07686	0.0764745	0.0164596	0.0162623	0.011138	0.0171804	0.0156394	0.0120408	0.0179013	0.0165815	0.0141036	0.0042585	0	0.00286003	0.00352624	0.00464814
0.0775409	0.0863623	0.0840605	0.0782862	0.0763266	0.0785343	0.0777151	0.0778324	0.0801718	0.115697	0.11172	0.10491	0.134174	0.119557	0.126079	0.149147	0.119376	0.117076	0.121143	0.11187	0.100474	0.120598	0.107056	0.117089	0.117662	0.114513	0.12834	0.0891544	0.0757604	0.0716087	0.0647167	0.0726671	0.0707629	0.0710647	0.0755163	0.0751244	0.0171383	0.0155855	0.0114126	0.0178507	0.0150785	0.0124401	0.0179194	0.0163255	0.0146577	0.00504401	0.00286003	0	0.00420286	0.00567846
0.0794944	0.0885551	0.0861714	0.0803148	0.0782779	0.0806082	0.0797569	0.0798412	0.0822316	0.115948	0.112266	0.105572	0.134689	0.120147	0.126865	0.149567	0.119971	0.117847	0.121622	0.112462	0.101203	0.12106	0.107694	0.117888	0.118045	0.115177	0.129185	0.0915937	0.0781811	0.0741706	0.0674028	0.0750727	0.0732883	0.0736814	0.0780481	0.07771	0.0165127	0.0162625	0.0118271	0.0171088	0.0157036	0.0127378	0.017753	0.0168187	0.0147617	0.00354563	0.00352624	0.00420286	0	0.00548513
0.0785396	0.088234	0.0854946	0.0792739	0.0773015	0.0799945	0.0784386	0.0790879	0.0819223	0.119181	0.11568	0.108903	0.138357	0.123587	0.130373	0.152265	0.123571	0.121307	0.125172	0.115802	0.10447	0.124726	0.111115	0.121334	0.12164	0.118649	0.132759	0.0938389	0.0805365	0.0760773	0.0693019	0.0772441	0.0753152	0.0754985	0.0799913	0.0796256	0.0160827	0.0186453	0.0111822	0.0174429	0.0173465	0.0112276	0.019319	0.0165779	0.0122482	0.00337339	0.00464814	0.00567846	0.00548513	0
0.0766784	0.0845756	0.0827599	0.0774507	0.0754587	0.0771747	0.0771845	0.0766837	0.0784972	0.112312	0.107994	0.101234	0.130033	0.115715	0.121967	0.145752	0.11532	0.113066	0.117408	0.10838	0.0970136	0.116716	0.103417	0.113227	0.114	0.11072	0.124195	0.0846025	0.07112	0.0673755	0.060458	0.0682223	0.0664137	0.0669453	0.0712514	0.0708722	0.0191104	0.0132396	0.0134918	0.0190484	0.013781	0.0151213	0.0172251	0.0171196	0.0180014	0.00972123	0.00759043	0.00570831	0.00780891	0.0111841
0.079281	0.08921	0.0863841	0.0800508	0.07802	0.0808083	0.0792356	0.0798705	0.0827822	0.119673	0.116451	0.109731	0.138953	0.124342	0.131251	0.152969	0.12432	0.12214	0.125834	0.116636	0.105338	0.1254	0.111922	0.122251	0.122362	0.119442	0.133685	0.0953469	0.0820407	0.0776257	0.0709344	0.078753	0.0768827	0.0770939	0.081526	0.0811959	0.0157597	0.0190518	0.0114484	0.0173779	0.0175646	0.0113447	0.0192064	0.0164405	0.0120401	0.00338355	0.00609411	0.00745487	0.00617938	0.00354253
0.0790583	0.0888427	0.0860551	0.0797701	0.0778137	0.0805603	0.0789022	0.0796401	0.0825476	0.119335	0.115923	0.109137	0.138751	0.12386	0.130712	0.152787	0.123893	0.12159	0.125434	0.116013	0.104631	0.12502	0.111339	0.121636	0.121916	0.118925	0.133135	0.0945817	0.0812845	0.0767781	0.0699869	0.0780035	0.0760523	0.0761761	0.0806992	0.0803146	0.0161354	0.0193676	0.0116245	0.0179169	0.0179905	0.0115919	0.0198574	0.0169679	0.0123802	0.00413342	0.00553103	0.00651979	0.00662765	0.00217461
0.0770021	0.0861497	0.08369	0.077732	0.0757627	0.0781485	0.0770824	0.0773768	0.079909	0.117	0.113252	0.106468	0.135795	0.121093	0.127681	0.15028	0.120955	0.118647	0.122829	0.113543	0.102141	0.1223	0.108748	0.118819	0.119381	0.116207	0.130073	0.0902583	0.076915	0.0725929	0.0657608	0.0737297	0.0717991	0.0720489	0.0765022	0.0761205	0.0161887	0.0160677	0.0104767	0.0172796	0.0151488	0.0112061	0.0178271	0.0155925	0.0130994	0.0040322	0.00333946	0.00231417	0.00472606	0.00419598
[truncated: 4 more columns]
