# Supplementary material for: Network subgraph-based approach for analyzing and comparing molecular networks
Source: PeerJ. 2022 May 3;10:e13137. doi: 10.7717/peerj.13137 (PMC9074881; doi:10.7717/peerj.13137)
Supplement: File S5 [file peerj-10-13137-s005.zip]

Archive with 11 entries (10 files):
- Supplementary file 5 source codes/
- Supplementary file 5 source codes/R_arg.R
- Supplementary file 5 source codes/R_crg.R
- Supplementary file 5 source codes/R_grg.R
- Supplementary file 5 source codes/R_rg.R
- Supplementary file 5 source codes/mst_knn.R
- __MACOSX/Supplementary file 5 source codes/._mst_knn.R
- Supplementary file 5 source codes/R_sf.R
- Supplementary file 5 source codes/JSD_Calculation.py
- __MACOSX/Supplementary file 5 source codes/._JSD_Calculation.py
- Supplementary file 5 source codes/R_SW.R
