# Supplementary material for: Network subgraph-based approach for analyzing and comparing molecular networks
Source: PeerJ. 2022 May 3;10:e13137. doi: 10.7717/peerj.13137 (PMC9074881; doi:10.7717/peerj.13137)
Supplement: File S5 [file peerj-10-13137-s005.zip › Supplementary file 5 source codes/R_grg.R]

#sf_sink
#demo(package="igraph") 
install.packages("Rcpp")
#install.packages("dils") 
library(dils)
library(igraph)
library(MASS)
setwd("/Users/klng 1/R stuff/nw_compare")

edge <- function(x, nodes) { y=ecount(x)/nodes/(nodes-1)*100; return (y) }
edge(g, nodes);
#N=1; Ntimes=2; nodes=500; Edensity=0.5 # % in percentage unit
#radius=0.056;kcount=0 #radius caanot be too small [0.056]
N=1; Ntimes=3; nodes=300; Edensity=6 # % in percentage unit
radius=0.15;kcount=0; epsilon=0 #radius cannot be too small [0.056]
edges = ceiling(nodes*(nodes-1)*2*Edensity/100)
edges
while (N <= Ntimes) #Generate next SCALE-FREE graph matrix
{ k=0; kcount=0;
   g1 <- sample_grg(nodes, radius, torus=T, coords=T)
   g2 <- sample_grg(nodes, radius, torus=T, coords=T)
   gd1 = as.directed(g1, mode = "arbitrary")
   gd2 = as.directed(g2, mode = "arbitrary")
   gp1= permute(gd1, sample(vcount(gd1)))  # dir = is_directed(g); print(dir)
   gp2= permute(gd2, sample(vcount(gd2)))
   g= union(gp1,gp2)
#   dir = is_directed(g); print(dir)  #check if it is a DIRECT graph
     if (edge(g, nodes) < Edensity-epsilon) { next
                                 }
          else { e=signif(edge(g, nodes),3) }
  tmp=dfs(g,root=1, neimode="total", unreachable=F, order=T,order.out=F, father=F, dist=F)
  x=as.character(tmp$order) #store tmp$order NA as character
      for (k in 1:nodes) {
        if (is.na(x[k])==T) {
          kcount=kcount+1;  break } #end of if loop
                             }    # end of k in 1:nodes loop
#output the Geo_rg graph
          if (kcount==0) {  
            cat("cat Edensity=", e,"%", "\n")
            t<-g[]
            write.matrix(t,paste0("geo_rg",N,"_",nodes,"_",Edensity,".txt"))
               N=N+1   #the graph is usable
                        }  # end of (kcount==nodes) loop
  }       # end of while (N <= Ntimes)
any_multiple(g)
#plot(g)
#print_all(g)
#sprintf("Edensity=%.3f",e) # why it does not work??????

#motifs(graph, size = 3, cut.prob = rep(0, size))
#test <- ends(g, E(g))
#plot(g,vertex.color="grey", edge.color="blue")
#tmp$order
#x=array(c(1:16),dim=c(4,2,2)); x
#x[,,1]; 
#x[,,2]
#adj_array[1]
#adj_array[2]
#edge=as.matrix(g, matrix.type = c("adjacency"),sparse = T)
#edge
# print(tmp$order);
# adj=as_adj(g,type="both")# convert UNdirected graph to adjacency matrix
# adj_array=array(adj,dim=c(nodes,nodes,N))
#print(N); 
#  print(adj); print(adj_array)
#  adj=matrix(0,nodes,nodes)
#  adj_array=array(matrix(0, nodes, nodes),dim=c(nodes,nodes,Ntimes))  
# edgelist=as.matrix(g, "edgelist",attrname=NULL)
#edgelist=as.data.frame(edgelist)
#adj=AdjacencyFromEdgelist(edgelist,check.full = TRUE)#need THREE columns
#print(adj)
