# Supplementary material for: Network subgraph-based approach for analyzing and comparing molecular networks
Source: PeerJ. 2022 May 3;10:e13137. doi: 10.7717/peerj.13137 (PMC9074881; doi:10.7717/peerj.13137)
Supplement: File S5 [file peerj-10-13137-s005.zip › Supplementary file 5 source codes/JSD_Calculation.py]

from scipy.stats import entropy
from numpy.linalg import norm
import numpy as np
import math

def JSD(P, Q):
    _P = P / norm(P, ord=1)
    _Q = Q / norm(Q, ord=1)
    #print(_P,_Q)
    _M =0.5 * (_P + _Q)
    return 0.5 * (entropy(_P, _M, base=2) + entropy(_Q, _M, base=2))
def returnNotMatches(a, b):
    return [x for x in b if x not in a]
if __name__ == '__main__':
    V1=[0.22494,0.41296,0.01136,0.22508,0.10031,0.00251,0.01177,0.00017,0.00576,0.00243,0.00253,0.00019]
    V2=[0.22169,0.41415,0.01271,0.22491,0.099,0.00245,0.01318,0.0002,0.00593,0.00292,0.00264,0.00022]
    V3=[0.2249,0.40831,0.01322,0.22607,0.09914,0.00273,0.01318,0.00023,0.00622,0.00305,0.00268,0.00026]
    V4=[0.22017,0.41357,0.01451,0.22067,0.10104,0.00322,0.01403,0.00021,0.00622,0.00312,0.00301,0.00023]
    V5=[0.22112,0.41349,0.01477,0.21956,0.10021,0.00284,0.0147,0.00026,0.00632,0.00349,0.00297,0.00027]
    V6=[0.22757,0.40777,0.01235,0.22625,0.09945,0.00248,0.01269,0.00017,0.00577,0.00276,0.00256,0.00018]
    V7=[0.22004,0.4155,0.01211,0.2251,0.10046,0.00222,0.01269,0.00018,0.00621,0.00293,0.00244,0.00012]
    V8=[0.22087,0.41935,0.01306,0.22086,0.09876,0.00259,0.0129,0.00018,0.0059,0.0028,0.00256,0.00017]
    V9=[0.2238,0.4129,0.01272,0.22394,0.09966,0.00259,0.01243,0.00019,0.00618,0.00286,0.0025,0.00022]
    V10=[0.22582,0.45233,0.02824,0.2253,0.02721,0.00082,0.02801,0.00078,0.00877,0.00163,0.00095,0.00013]
    V11=[0.22632,0.45276,0.02761,0.22475,0.02695,0.00085,0.02809,0.0008,0.00922,0.00174,0.00081,0.0001]
    V12=[0.2273,0.45219,0.0265,0.22705,0.0274,0.00085,0.02632,0.0008,0.00906,0.00163,0.00082,0.00011]
    V13=[0.22496,0.45181,0.02791,0.22591,0.02775,0.0008,0.02807,0.00086,0.00939,0.00168,0.00077,0.00008]
    V14=[0.22706,0.45356,0.02698,0.2256,0.02729,0.0008,0.02665,0.00076,0.00897,0.00147,0.00078,0.00007]
    V15=[0.22618,0.45252,0.02733,0.22633,0.02732,0.00079,0.0271,0.00085,0.0091,0.0016,0.00078,0.0001]
    V16=[0.22489,0.44704,0.03042,0.22532,0.02701,0.00092,0.03115,0.00122,0.00908,0.00177,0.00102,0.00015]
    V17=[0.22473,0.45087,0.02898,0.22511,0.02726,0.00096,0.02915,0.00107,0.00904,0.0018,0.00088,0.00015]
    V18=[0.22462,0.44994,0.03024,0.22425,0.02704,0.00089,0.03006,0.00099,0.0091,0.00187,0.00089,0.00012]
    V19=[0.04243,0.06522,0.00192,0.75294,0.06581,0.00063,0.04575,0.00062,0.00065,0.00127,0.02215,0.00062]
    V20=[0.0425,0.06479,0.00194,0.75178,0.06644,0.00065,0.04602,0.00065,0.00065,0.0013,0.02264,0.00065]
    V21=[0.04394,0.06713,0.00204,0.74815,0.06709,0.00067,0.04579,0.00065,0.00069,0.00134,0.02185,0.00065]
    V22=[0.042276,0.06467,0.0019,0.75227,0.0662,0.00063,0.04622,0.00063,0.00063,0.00126,0.02267,0.00063]
    V23=[0.04263,0.065,0.00195,0.75128,0.06655,0.00065,0.04607,0.00065,0.00065,0.0013,0.02262,0.00065]
    V24=[0.04283,0.06492,0.00197,0.7513,0.06665,0.00066,0.04588,0.00065,0.00066,0.00131,0.02252,0.00065]
    V25=[0.04348,0.06699,0.00195,0.74905,0.06665,0.00065,0.0461,0.00063,0.00065,0.00129,0.02191,0.00063]
    V26=[0.04253,0.06468,0.00194,0.75182,0.06646,0.00065,0.04604,0.00065,0.00065,0.00129,0.02264,0.00065]
    V27=[0.04303,0.06526,0.00199,0.75078,0.06673,0.00066,0.04587,0.00065,0.00067,0.00132,0.0224,0.00065]
    V28=[0.25955,0.41836,0.01179,0.25845,0.03288,0.00051,0.01184,0.00015,0.00535,0.00063,0.00047,0.00002]
    V29=[0.25281,0.4267,0.01387,0.25387,0.03162,0.00047,0.01339,0.00019,0.0059,0.00071,0.00046,0.00003]
    V30=[0.25361,0.42041,0.01531,0.25526,0.03213,0.00062,0.01519,0.00025,0.0058,0.00078,0.00058,0.00004]
    V31=[0.25308,0.4255,0.01718,0.24981,0.0308,0.00053,0.01524,0.00027,0.0062,0.00082,0.00053,0.00003]
    V32=[0.25097,0.42364,0.0144,0.25631,0.03194,0.00054,0.01475,0.00028,0.00584,0.00072,0.00057,0.00004]
    V33=[0.25308,0.42321,0.015,0.25361,0.0319,0.00059,0.01512,0.00028,0.00587,0.00075,0.00055,0.00004]
    V34=[0.25578,0.4196,0.01621,0.2542,0.03133,0.00053,0.01514,0.00026,0.00559,0.00075,0.00059,0.00001]
    V35=[0.25513,0.41849,0.01444,0.25692,0.03239,0.00055,0.01483,0.00024,0.00562,0.00079,0.00055,0.00004]
    V36=[0.25603,0.41867,0.01494,0.25609,0.03198,0.00056,0.01449,0.00023,0.00568,0.00077,0.00052,0.00003]
    V37=[0.2138,0.45038,0.02678,0.23876,0.02744,0.00086,0.02961,0.0009,0.00884,0.00172,0.00078,0.00011]
    V38=[0.21781, 0.45298, 0.02425, 0.2379, 0.02808, 0.00072, 0.02571, 0.0007, 0.00926, 0.0016, 0.00087, 0.00012]
    V39=[0.21885, 0.45096, 0.02681, 0.23365, 0.02786, 0.00086, 0.02828, 0.00087, 0.00911, 0.0017, 0.00093, 0.00011]
    V40=[0.21398, 0.45, 0.02602, 0.23985, 0.02784, 0.00075, 0.02929, 0.00093, 0.00883, 0.00152, 0.00089, 0.0001]
    V41=[0.21739, 0.45204, 0.02486, 0.23732, 0.02843, 0.00079, 0.02627, 0.00075, 0.00938, 0.00172, 0.00092, 0.00014]
    V42=[0.21859, 0.45034, 0.02728, 0.23314, 0.02808, 0.00089, 0.02871, 0.00093, 0.00919, 0.00176, 0.00097, 0.00013]
    V43=[0.214, 0.45178, 0.02489, 0.24041, 0.02845, 0.00081, 0.02712, 0.00076, 0.00912, 0.00162, 0.00091, 0.00012]
    V44=[0.21653, 0.45016, 0.02597, 0.23651, 0.02869, 0.00091, 0.02761, 0.00089, 0.00949, 0.00198, 0.00104, 0.00023]
    V45=[0.21811, 0.44928, 0.02799, 0.23252, 0.02833, 0.00095, 0.0295, 0.001, 0.00928, 0.00188, 0.00102, 0.00015]
    V46=[0.2189, 0.46065, 0.02747, 0.22484, 0.02646, 0.00073, 0.02815, 0.00085, 0.00939, 0.00169, 0.00078, 9e-05]
    V47=[0.22109, 0.4595, 0.02727, 0.22544, 0.02619, 0.00075, 0.02757, 0.00076, 0.00907, 0.00147, 0.00084, 8e-05]
    V48=[0.22246, 0.45894, 0.02671, 0.22529, 0.02616, 0.00076, 0.02717, 0.00078, 0.0093, 0.00157, 0.00078, 9e-05] 
    V49=[0.21936, 0.46133, 0.02668, 0.22514, 0.02625, 0.00071, 0.02785, 0.00081, 0.00949, 0.0015, 0.00081, 6e-05] 
    V50=[0.22068, 0.45848, 0.02803, 0.22442, 0.0263, 0.0008, 0.02855, 0.00092, 0.00931, 0.0016, 0.00081, 0.0001] 
    V51=[0.22297, 0.46005, 0.02528, 0.22643, 0.02648, 0.0007, 0.02576, 0.00072, 0.00925, 0.00153, 0.00075, 8e-05] 
    V52=[0.21849, 0.46003, 0.0282, 0.22431, 0.02657, 0.0008, 0.02879, 0.00085, 0.00921, 0.00179, 0.00087, 8e-05] 
    V53=[0.22054, 0.45833, 0.02838, 0.22451, 0.02601, 0.00085, 0.0287, 0.00085, 0.00923, 0.00171, 0.00078, 0.0001] 
    V54=[0.22211, 0.45806, 0.02715, 0.22535, 0.02641, 0.0008, 0.02752, 0.00083, 0.00925, 0.00168, 0.00076, 9e-05]
    semua_simpan=[V1,V2,V3,V4,V5,V6,V7,V8,V9,V10,V11,V12,V13,V14,V15,V16,V17,V18,V19,V20,V21,V22,V23,V24,V25,\
                  V26,V27,V28,V29,V30,V31,V32,V33,V34,V35,V36,V37,V38,V39,V40,V41,V42,V43,V44,V45,V46,V47,V48,\
                  V49,V50,V51,V52,V53,V54]
    i=0
    while i < len(semua_simpan):
        p = [0.22494,0.41296,0.01136,0.22508,0.10031,0.00251,0.01177,0.00017,0.00576,0.00243,0.00253,0.00019]
        q = semua_simpan[i]
        p_rubah=p
        q_rubah=semua_simpan[i]
        lihat_nol=[xk for xk, ek in enumerate(p_rubah) if ek == 0]
        l1hat_nol=[xk for xk, ek in enumerate(q_rubah) if ek == 0]
        if returnNotMatches(lihat_nol,l1hat_nol) != []:
            lihat_nol=sorted(lihat_nol+returnNotMatches(lihat_nol,l1hat_nol))
        if lihat_nol != []:
            if len(lihat_nol) == 2:
                lihat_nol[1]=lihat_nol[1]-1
                j=0
                while j < len(lihat_nol):
                    tukar=lihat_nol[j]                
                    del p_rubah[tukar]
                    del q_rubah[tukar]
                    j+=1                
            elif len(lihat_nol) == 3:
                lihat_nol[2]=lihat_nol[2]-2
                j=0
                while j < len(lihat_nol):
                    tukar=lihat_nol[j]                
                    del p_rubah[tukar]
                    del q_rubah[tukar]
                    j+=1
            elif len(lihat_nol) >=3:
                k=len(lihat_nol)-1
                while k >= 0 :
                    hapus=lihat_nol[k]
                    del p_rubah[hapus]
                    del q_rubah[hapus]
                    k-=1
            print(math.sqrt(JSD(p_rubah,q_rubah)))
        else:
            print(math.sqrt(JSD(p, q)))
        i+=1
