# Supplementary material for: Network subgraph-based approach for analyzing and comparing molecular networks
Source: PeerJ. 2022 May 3;10:e13137. doi: 10.7717/peerj.13137 (PMC9074881; doi:10.7717/peerj.13137)
Supplement: File S7 [file peerj-10-13137-s007.xlsx]

## Sheet: cancer3m
network A	network B	Hjs
Acute_myeloid_leukemia_[hsa05221]	Pancreatic_cancer_[hsa05212]	0.0214
Chronic_myeloid_leukemia_[hsa05220]	Gastric_cancer_[hsa05226]	0.0309
Gastric_cancer_[hsa05226]	Small_cell_lung_cancer_[hsa05222]	0.0339
Hepatocellular_carcinoma_[hsa05225]	Melanoma_[hsa05218]	0.0411
Chronic_myeloid_leukemia_[hsa05220]	Hepatocellular_carcinoma_[hsa05225]	0.0422
Chronic_myeloid_leukemia_[hsa05220]	Small_cell_lung_cancer_[hsa05222]	0.0466
Chronic_myeloid_leukemia_[hsa05220]	Melanoma_[hsa05218]	0.0469
Endometrial_cancer_[hsa05213]	Hepatocellular_carcinoma_[hsa05225]	0.0485
Gastric_cancer_[hsa05226]	Hepatocellular_carcinoma_[hsa05225]	0.054
Hepatocellular_carcinoma_[hsa05225]	Prostate_cancer_[hsa05215]	0.0652
Basal_cell_carcinoma_[hsa05217]	Small_cell_lung_cancer_[hsa05222]	0.0655
Breast_cancer_[hsa05224]	Choline_metabolism_in_cancer_[hsa05231]	0.0671
Melanoma_[hsa05218]	Prostate_cancer_[hsa05215]	0.0701
Prostate_cancer_[hsa05215]	Renal_cell_carcinoma_[hsa05211]	0.0717
Basal_cell_carcinoma_[hsa05217]	Gastric_cancer_[hsa05226]	0.0722
Endometrial_cancer_[hsa05213]	Gastric_cancer_[hsa05226]	0.0734
Gastric_cancer_[hsa05226]	Melanoma_[hsa05218]	0.075
Breast_cancer_[hsa05224]	Colorectal_cancer_[hsa05210]	0.0778
Chronic_myeloid_leukemia_[hsa05220]	Endometrial_cancer_[hsa05213]	0.0806
Hepatocellular_carcinoma_[hsa05225]	Small_cell_lung_cancer_[hsa05222]	0.0836
Endometrial_cancer_[hsa05213]	Prostate_cancer_[hsa05215]	0.0842
Chronic_myeloid_leukemia_[hsa05220]	Prostate_cancer_[hsa05215]	0.0877
Endometrial_cancer_[hsa05213]	Melanoma_[hsa05218]	0.0883
Breast_cancer_[hsa05224]	Pathways_in_cancer_[hsa05200]	0.0902
Melanoma_[hsa05218]	Small_cell_lung_cancer_[hsa05222]	0.0926
Basal_cell_carcinoma_[hsa05217]	Chronic_myeloid_leukemia_[hsa05220]	0.101
Gastric_cancer_[hsa05226]	Prostate_cancer_[hsa05215]	0.101
Non-small_cell_lung_cancer_[hsa05223]	Pathways_in_cancer_[hsa05200]	0.104
Breast_cancer_[hsa05224]	Glioma_[hsa05214]	0.106
Glioma_[hsa05214]	Melanoma_[hsa05218]	0.106
Choline_metabolism_in_cancer_[hsa05231]	Pathways_in_cancer_[hsa05200]	0.106
Endometrial_cancer_[hsa05213]	Small_cell_lung_cancer_[hsa05222]	0.107
Pancreatic_cancer_[hsa05212]	Small_cell_lung_cancer_[hsa05222]	0.107
Melanoma_[hsa05218]	Renal_cell_carcinoma_[hsa05211]	0.108
Colorectal_cancer_[hsa05210]	Pathways_in_cancer_[hsa05200]	0.113
Glioma_[hsa05214]	Pathways_in_cancer_[hsa05200]	0.114
Acute_myeloid_leukemia_[hsa05221]	Small_cell_lung_cancer_[hsa05222]	0.114
Chronic_myeloid_leukemia_[hsa05220]	Pancreatic_cancer_[hsa05212]	0.115
Acute_myeloid_leukemia_[hsa05221]	Colorectal_cancer_[hsa05210]	0.116
Choline_metabolism_in_cancer_[hsa05231]	Colorectal_cancer_[hsa05210]	0.119
Basal_cell_carcinoma_[hsa05217]	Endometrial_cancer_[hsa05213]	0.119
Gastric_cancer_[hsa05226]	Pancreatic_cancer_[hsa05212]	0.12
Acute_myeloid_leukemia_[hsa05221]	Chronic_myeloid_leukemia_[hsa05220]	0.121
Colorectal_cancer_[hsa05210]	Glioma_[hsa05214]	0.122
Basal_cell_carcinoma_[hsa05217]	Hepatocellular_carcinoma_[hsa05225]	0.122
Hepatocellular_carcinoma_[hsa05225]	Renal_cell_carcinoma_[hsa05211]	0.123
Acute_myeloid_leukemia_[hsa05221]	Breast_cancer_[hsa05224]	0.125
Prostate_cancer_[hsa05215]	Small_cell_lung_cancer_[hsa05222]	0.125
Acute_myeloid_leukemia_[hsa05221]	Gastric_cancer_[hsa05226]	0.13
Colorectal_cancer_[hsa05210]	Pancreatic_cancer_[hsa05212]	0.132
Pancreatic_cancer_[hsa05212]	Prostate_cancer_[hsa05215]	0.132
Melanoma_[hsa05218]	Pancreatic_cancer_[hsa05212]	0.135
Chronic_myeloid_leukemia_[hsa05220]	Glioma_[hsa05214]	0.136
Glioma_[hsa05214]	Renal_cell_carcinoma_[hsa05211]	0.136
Acute_myeloid_leukemia_[hsa05221]	Melanoma_[hsa05218]	0.138
Acute_myeloid_leukemia_[hsa05221]	Prostate_cancer_[hsa05215]	0.141
Basal_cell_carcinoma_[hsa05217]	Pancreatic_cancer_[hsa05212]	0.142
Hepatocellular_carcinoma_[hsa05225]	Pancreatic_cancer_[hsa05212]	0.142
Chronic_myeloid_leukemia_[hsa05220]	Renal_cell_carcinoma_[hsa05211]	0.143
Glioma_[hsa05214]	Non-small_cell_lung_cancer_[hsa05223]	0.145
Breast_cancer_[hsa05224]	Pancreatic_cancer_[hsa05212]	0.145
Glioma_[hsa05214]	Hepatocellular_carcinoma_[hsa05225]	0.146
Endometrial_cancer_[hsa05213]	Renal_cell_carcinoma_[hsa05211]	0.146
Basal_cell_carcinoma_[hsa05217]	Melanoma_[hsa05218]	0.147
Glioma_[hsa05214]	Prostate_cancer_[hsa05215]	0.149
Acute_myeloid_leukemia_[hsa05221]	Hepatocellular_carcinoma_[hsa05225]	0.15
Choline_metabolism_in_cancer_[hsa05231]	Glioma_[hsa05214]	0.151
Acute_myeloid_leukemia_[hsa05221]	Basal_cell_carcinoma_[hsa05217]	0.155
Acute_myeloid_leukemia_[hsa05221]	Glioma_[hsa05214]	0.156
Breast_cancer_[hsa05224]	Non-small_cell_lung_cancer_[hsa05223]	0.156
Colorectal_cancer_[hsa05210]	Non-small_cell_lung_cancer_[hsa05223]	0.162
Basal_cell_carcinoma_[hsa05217]	Prostate_cancer_[hsa05215]	0.162
Gastric_cancer_[hsa05226]	Renal_cell_carcinoma_[hsa05211]	0.164
Gastric_cancer_[hsa05226]	Glioma_[hsa05214]	0.166
Colorectal_cancer_[hsa05210]	Melanoma_[hsa05218]	0.166
Pancreatic_cancer_[hsa05212]	Renal_cell_carcinoma_[hsa05211]	0.166
Glioma_[hsa05214]	Small_cell_lung_cancer_[hsa05222]	0.166
Glioma_[hsa05214]	Pancreatic_cancer_[hsa05212]	0.167
Melanoma_[hsa05218]	Non-small_cell_lung_cancer_[hsa05223]	0.168
Non-small_cell_lung_cancer_[hsa05223]	Renal_cell_carcinoma_[hsa05211]	0.168
Endometrial_cancer_[hsa05213]	Pancreatic_cancer_[hsa05212]	0.169
Acute_myeloid_leukemia_[hsa05221]	Renal_cell_carcinoma_[hsa05211]	0.17
Chronic_myeloid_leukemia_[hsa05220]	Colorectal_cancer_[hsa05210]	0.171
Acute_myeloid_leukemia_[hsa05221]	Non-small_cell_lung_cancer_[hsa05223]	0.173
Acute_myeloid_leukemia_[hsa05221]	Pathways_in_cancer_[hsa05200]	0.174
Breast_cancer_[hsa05224]	Melanoma_[hsa05218]	0.176
Acute_myeloid_leukemia_[hsa05221]	Choline_metabolism_in_cancer_[hsa05231]	0.177
Non-small_cell_lung_cancer_[hsa05223]	Prostate_cancer_[hsa05215]	0.177
Colorectal_cancer_[hsa05210]	Small_cell_lung_cancer_[hsa05222]	0.179
Non-small_cell_lung_cancer_[hsa05223]	Pancreatic_cancer_[hsa05212]	0.18
Acute_myeloid_leukemia_[hsa05221]	Endometrial_cancer_[hsa05213]	0.181
Colorectal_cancer_[hsa05210]	Renal_cell_carcinoma_[hsa05211]	0.183
Renal_cell_carcinoma_[hsa05211]	Small_cell_lung_cancer_[hsa05222]	0.183
Chronic_myeloid_leukemia_[hsa05220]	Non-small_cell_lung_cancer_[hsa05223]	0.184
Colorectal_cancer_[hsa05210]	Prostate_cancer_[hsa05215]	0.184
Breast_cancer_[hsa05224]	Chronic_myeloid_leukemia_[hsa05220]	0.186
Choline_metabolism_in_cancer_[hsa05231]	Non-small_cell_lung_cancer_[hsa05223]	0.186
Melanoma_[hsa05218]	Pathways_in_cancer_[hsa05200]	0.188
Breast_cancer_[hsa05224]	Renal_cell_carcinoma_[hsa05211]	0.188
Pathways_in_cancer_[hsa05200]	Renal_cell_carcinoma_[hsa05211]	0.188
Pancreatic_cancer_[hsa05212]	Pathways_in_cancer_[hsa05200]	0.189
Colorectal_cancer_[hsa05210]	Gastric_cancer_[hsa05226]	0.191
Endometrial_cancer_[hsa05213]	Glioma_[hsa05214]	0.191
Hepatocellular_carcinoma_[hsa05225]	Non-small_cell_lung_cancer_[hsa05223]	0.191
Colorectal_cancer_[hsa05210]	Hepatocellular_carcinoma_[hsa05225]	0.194
Choline_metabolism_in_cancer_[hsa05231]	Pancreatic_cancer_[hsa05212]	0.195
Breast_cancer_[hsa05224]	Small_cell_lung_cancer_[hsa05222]	0.195
Breast_cancer_[hsa05224]	Prostate_cancer_[hsa05215]	0.197
Gastric_cancer_[hsa05226]	Non-small_cell_lung_cancer_[hsa05223]	0.203
Non-small_cell_lung_cancer_[hsa05223]	Small_cell_lung_cancer_[hsa05222]	0.203
Chronic_myeloid_leukemia_[hsa05220]	Pathways_in_cancer_[hsa05200]	0.207
Breast_cancer_[hsa05224]	Gastric_cancer_[hsa05226]	0.208
Pathways_in_cancer_[hsa05200]	Prostate_cancer_[hsa05215]	0.208
Breast_cancer_[hsa05224]	Hepatocellular_carcinoma_[hsa05225]	0.209
Choline_metabolism_in_cancer_[hsa05231]	Renal_cell_carcinoma_[hsa05211]	0.221
Hepatocellular_carcinoma_[hsa05225]	Pathways_in_cancer_[hsa05200]	0.222
Endometrial_cancer_[hsa05213]	Non-small_cell_lung_cancer_[hsa05223]	0.224
Pathways_in_cancer_[hsa05200]	Small_cell_lung_cancer_[hsa05222]	0.225
Basal_cell_carcinoma_[hsa05217]	Renal_cell_carcinoma_[hsa05211]	0.228
Basal_cell_carcinoma_[hsa05217]	Glioma_[hsa05214]	0.229
Choline_metabolism_in_cancer_[hsa05231]	Melanoma_[hsa05218]	0.231
Basal_cell_carcinoma_[hsa05217]	Colorectal_cancer_[hsa05210]	0.232
Gastric_cancer_[hsa05226]	Pathways_in_cancer_[hsa05200]	0.232
Colorectal_cancer_[hsa05210]	Endometrial_cancer_[hsa05213]	0.233
Choline_metabolism_in_cancer_[hsa05231]	Chronic_myeloid_leukemia_[hsa05220]	0.245
Choline_metabolism_in_cancer_[hsa05231]	Prostate_cancer_[hsa05215]	0.246
Breast_cancer_[hsa05224]	Endometrial_cancer_[hsa05213]	0.251
Basal_cell_carcinoma_[hsa05217]	Non-small_cell_lung_cancer_[hsa05223]	0.251
Basal_cell_carcinoma_[hsa05217]	Breast_cancer_[hsa05224]	0.252
Choline_metabolism_in_cancer_[hsa05231]	Small_cell_lung_cancer_[hsa05222]	0.257
Endometrial_cancer_[hsa05213]	Pathways_in_cancer_[hsa05200]	0.262
Choline_metabolism_in_cancer_[hsa05231]	Hepatocellular_carcinoma_[hsa05225]	0.264
Choline_metabolism_in_cancer_[hsa05231]	Gastric_cancer_[hsa05226]	0.268
Basal_cell_carcinoma_[hsa05217]	Pathways_in_cancer_[hsa05200]	0.282
Choline_metabolism_in_cancer_[hsa05231]	Endometrial_cancer_[hsa05213]	0.304
Basal_cell_carcinoma_[hsa05217]	Choline_metabolism_in_cancer_[hsa05231]	0.311

## Sheet: cancer4m
network A	network B	Hjs
Gastric_cancer_[hsa05226]	Hepatocellular_carcinoma_[hsa05225]	0.0998
Chronic_myeloid_leukemia_[hsa05220]	Melanoma_[hsa05218]	0.138
Hepatocellular_carcinoma_[hsa05225]	Small_cell_lung_cancer_[hsa05222]	0.138
Basal_cell_carcinoma_[hsa05217]	Small_cell_lung_cancer_[hsa05222]	0.15
Breast_cancer_[hsa05224]	Pathways_in_cancer_[hsa05200]	0.151
Gastric_cancer_[hsa05226]	Small_cell_lung_cancer_[hsa05222]	0.156
Hepatocellular_carcinoma_[hsa05225]	Melanoma_[hsa05218]	0.17
Chronic_myeloid_leukemia_[hsa05220]	Gastric_cancer_[hsa05226]	0.173
Gastric_cancer_[hsa05226]	Melanoma_[hsa05218]	0.174
Prostate_cancer_[hsa05215]	Renal_cell_carcinoma_[hsa05211]	0.182
Breast_cancer_[hsa05224]	Glioma_[hsa05214]	0.201
Endometrial_cancer_[hsa05213]	Melanoma_[hsa05218]	0.201
Basal_cell_carcinoma_[hsa05217]	Endometrial_cancer_[hsa05213]	0.203
Melanoma_[hsa05218]	Prostate_cancer_[hsa05215]	0.204
Glioma_[hsa05214]	Hepatocellular_carcinoma_[hsa05225]	0.206
Chronic_myeloid_leukemia_[hsa05220]	Hepatocellular_carcinoma_[hsa05225]	0.211
Melanoma_[hsa05218]	Small_cell_lung_cancer_[hsa05222]	0.214
Glioma_[hsa05214]	Pathways_in_cancer_[hsa05200]	0.218
Breast_cancer_[hsa05224]	Choline_metabolism_in_cancer_[hsa05231]	0.219
Basal_cell_carcinoma_[hsa05217]	Hepatocellular_carcinoma_[hsa05225]	0.227
Basal_cell_carcinoma_[hsa05217]	Melanoma_[hsa05218]	0.233
Basal_cell_carcinoma_[hsa05217]	Gastric_cancer_[hsa05226]	0.235
Chronic_myeloid_leukemia_[hsa05220]	Small_cell_lung_cancer_[hsa05222]	0.236
Choline_metabolism_in_cancer_[hsa05231]	Pathways_in_cancer_[hsa05200]	0.237
Chronic_myeloid_leukemia_[hsa05220]	Prostate_cancer_[hsa05215]	0.237
Non-small_cell_lung_cancer_[hsa05223]	Pathways_in_cancer_[hsa05200]	0.247
Basal_cell_carcinoma_[hsa05217]	Chronic_myeloid_leukemia_[hsa05220]	0.248
Endometrial_cancer_[hsa05213]	Small_cell_lung_cancer_[hsa05222]	0.249
Gastric_cancer_[hsa05226]	Glioma_[hsa05214]	0.253
Gastric_cancer_[hsa05226]	Prostate_cancer_[hsa05215]	0.253
Endometrial_cancer_[hsa05213]	Prostate_cancer_[hsa05215]	0.255
Chronic_myeloid_leukemia_[hsa05220]	Endometrial_cancer_[hsa05213]	0.259
Breast_cancer_[hsa05224]	Colorectal_cancer_[hsa05210]	0.262
Glioma_[hsa05214]	Melanoma_[hsa05218]	0.269
Melanoma_[hsa05218]	Renal_cell_carcinoma_[hsa05211]	0.27
Colorectal_cancer_[hsa05210]	Hepatocellular_carcinoma_[hsa05225]	0.272
Gastric_cancer_[hsa05226]	Pancreatic_cancer_[hsa05212]	0.272
Colorectal_cancer_[hsa05210]	Pancreatic_cancer_[hsa05212]	0.273
Colorectal_cancer_[hsa05210]	Pathways_in_cancer_[hsa05200]	0.275
Breast_cancer_[hsa05224]	Non-small_cell_lung_cancer_[hsa05223]	0.277
Acute_myeloid_leukemia_[hsa05221]	Pancreatic_cancer_[hsa05212]	0.279
Endometrial_cancer_[hsa05213]	Hepatocellular_carcinoma_[hsa05225]	0.284
Hepatocellular_carcinoma_[hsa05225]	Pancreatic_cancer_[hsa05212]	0.286
Colorectal_cancer_[hsa05210]	Gastric_cancer_[hsa05226]	0.291
Hepatocellular_carcinoma_[hsa05225]	Prostate_cancer_[hsa05215]	0.291
Prostate_cancer_[hsa05215]	Small_cell_lung_cancer_[hsa05222]	0.291
Breast_cancer_[hsa05224]	Hepatocellular_carcinoma_[hsa05225]	0.292
Colorectal_cancer_[hsa05210]	Glioma_[hsa05214]	0.294
Glioma_[hsa05214]	Non-small_cell_lung_cancer_[hsa05223]	0.296
Endometrial_cancer_[hsa05213]	Gastric_cancer_[hsa05226]	0.299
Choline_metabolism_in_cancer_[hsa05231]	Colorectal_cancer_[hsa05210]	0.304
Acute_myeloid_leukemia_[hsa05221]	Breast_cancer_[hsa05224]	0.305
Chronic_myeloid_leukemia_[hsa05220]	Colorectal_cancer_[hsa05210]	0.307
Chronic_myeloid_leukemia_[hsa05220]	Renal_cell_carcinoma_[hsa05211]	0.307
Pancreatic_cancer_[hsa05212]	Small_cell_lung_cancer_[hsa05222]	0.31
Breast_cancer_[hsa05224]	Gastric_cancer_[hsa05226]	0.311
Chronic_myeloid_leukemia_[hsa05220]	Pancreatic_cancer_[hsa05212]	0.311
Basal_cell_carcinoma_[hsa05217]	Prostate_cancer_[hsa05215]	0.311
Gastric_cancer_[hsa05226]	Renal_cell_carcinoma_[hsa05211]	0.312
Acute_myeloid_leukemia_[hsa05221]	Gastric_cancer_[hsa05226]	0.315
Hepatocellular_carcinoma_[hsa05225]	Pathways_in_cancer_[hsa05200]	0.315
Glioma_[hsa05214]	Small_cell_lung_cancer_[hsa05222]	0.315
Breast_cancer_[hsa05224]	Pancreatic_cancer_[hsa05212]	0.32
Colorectal_cancer_[hsa05210]	Small_cell_lung_cancer_[hsa05222]	0.32
Chronic_myeloid_leukemia_[hsa05220]	Glioma_[hsa05214]	0.323
Acute_myeloid_leukemia_[hsa05221]	Pathways_in_cancer_[hsa05200]	0.332
Colorectal_cancer_[hsa05210]	Melanoma_[hsa05218]	0.333
Gastric_cancer_[hsa05226]	Pathways_in_cancer_[hsa05200]	0.333
Hepatocellular_carcinoma_[hsa05225]	Non-small_cell_lung_cancer_[hsa05223]	0.336
Choline_metabolism_in_cancer_[hsa05231]	Glioma_[hsa05214]	0.34
Gastric_cancer_[hsa05226]	Non-small_cell_lung_cancer_[hsa05223]	0.34
Colorectal_cancer_[hsa05210]	Non-small_cell_lung_cancer_[hsa05223]	0.342
Endometrial_cancer_[hsa05213]	Renal_cell_carcinoma_[hsa05211]	0.342
Hepatocellular_carcinoma_[hsa05225]	Renal_cell_carcinoma_[hsa05211]	0.343
Melanoma_[hsa05218]	Non-small_cell_lung_cancer_[hsa05223]	0.346
Acute_myeloid_leukemia_[hsa05221]	Chronic_myeloid_leukemia_[hsa05220]	0.349
Melanoma_[hsa05218]	Pancreatic_cancer_[hsa05212]	0.351
Chronic_myeloid_leukemia_[hsa05220]	Non-small_cell_lung_cancer_[hsa05223]	0.354
Basal_cell_carcinoma_[hsa05217]	Pancreatic_cancer_[hsa05212]	0.354
Glioma_[hsa05214]	Renal_cell_carcinoma_[hsa05211]	0.354
Pancreatic_cancer_[hsa05212]	Pathways_in_cancer_[hsa05200]	0.356
Breast_cancer_[hsa05224]	Melanoma_[hsa05218]	0.358
Acute_myeloid_leukemia_[hsa05221]	Non-small_cell_lung_cancer_[hsa05223]	0.358
Glioma_[hsa05214]	Pancreatic_cancer_[hsa05212]	0.359
Renal_cell_carcinoma_[hsa05211]	Small_cell_lung_cancer_[hsa05222]	0.362
Non-small_cell_lung_cancer_[hsa05223]	Pancreatic_cancer_[hsa05212]	0.364
Acute_myeloid_leukemia_[hsa05221]	Hepatocellular_carcinoma_[hsa05225]	0.367
Glioma_[hsa05214]	Prostate_cancer_[hsa05215]	0.367
Non-small_cell_lung_cancer_[hsa05223]	Renal_cell_carcinoma_[hsa05211]	0.368
Breast_cancer_[hsa05224]	Chronic_myeloid_leukemia_[hsa05220]	0.369
Acute_myeloid_leukemia_[hsa05221]	Colorectal_cancer_[hsa05210]	0.376
Acute_myeloid_leukemia_[hsa05221]	Choline_metabolism_in_cancer_[hsa05231]	0.378
Acute_myeloid_leukemia_[hsa05221]	Renal_cell_carcinoma_[hsa05211]	0.379
Breast_cancer_[hsa05224]	Small_cell_lung_cancer_[hsa05222]	0.38
Acute_myeloid_leukemia_[hsa05221]	Glioma_[hsa05214]	0.382
Melanoma_[hsa05218]	Pathways_in_cancer_[hsa05200]	0.382
Basal_cell_carcinoma_[hsa05217]	Colorectal_cancer_[hsa05210]	0.383
Non-small_cell_lung_cancer_[hsa05223]	Prostate_cancer_[hsa05215]	0.386
Non-small_cell_lung_cancer_[hsa05223]	Small_cell_lung_cancer_[hsa05222]	0.386
Choline_metabolism_in_cancer_[hsa05231]	Non-small_cell_lung_cancer_[hsa05223]	0.388
Basal_cell_carcinoma_[hsa05217]	Renal_cell_carcinoma_[hsa05211]	0.392
Acute_myeloid_leukemia_[hsa05221]	Melanoma_[hsa05218]	0.393
Breast_cancer_[hsa05224]	Renal_cell_carcinoma_[hsa05211]	0.393
Pathways_in_cancer_[hsa05200]	Small_cell_lung_cancer_[hsa05222]	0.393
Acute_myeloid_leukemia_[hsa05221]	Prostate_cancer_[hsa05215]	0.394
Basal_cell_carcinoma_[hsa05217]	Glioma_[hsa05214]	0.396
Colorectal_cancer_[hsa05210]	Prostate_cancer_[hsa05215]	0.397
Pancreatic_cancer_[hsa05212]	Prostate_cancer_[hsa05215]	0.397
Colorectal_cancer_[hsa05210]	Endometrial_cancer_[hsa05213]	0.398
Endometrial_cancer_[hsa05213]	Glioma_[hsa05214]	0.398
Chronic_myeloid_leukemia_[hsa05220]	Pathways_in_cancer_[hsa05200]	0.399
Acute_myeloid_leukemia_[hsa05221]	Small_cell_lung_cancer_[hsa05222]	0.401
Choline_metabolism_in_cancer_[hsa05231]	Pancreatic_cancer_[hsa05212]	0.402
Pathways_in_cancer_[hsa05200]	Renal_cell_carcinoma_[hsa05211]	0.402
Choline_metabolism_in_cancer_[hsa05231]	Hepatocellular_carcinoma_[hsa05225]	0.404
Endometrial_cancer_[hsa05213]	Pancreatic_cancer_[hsa05212]	0.407
Choline_metabolism_in_cancer_[hsa05231]	Gastric_cancer_[hsa05226]	0.413
Breast_cancer_[hsa05224]	Prostate_cancer_[hsa05215]	0.418
Endometrial_cancer_[hsa05213]	Non-small_cell_lung_cancer_[hsa05223]	0.421
Colorectal_cancer_[hsa05210]	Renal_cell_carcinoma_[hsa05211]	0.432
Pathways_in_cancer_[hsa05200]	Prostate_cancer_[hsa05215]	0.433
Acute_myeloid_leukemia_[hsa05221]	Basal_cell_carcinoma_[hsa05217]	0.436
Basal_cell_carcinoma_[hsa05217]	Non-small_cell_lung_cancer_[hsa05223]	0.436
Basal_cell_carcinoma_[hsa05217]	Breast_cancer_[hsa05224]	0.446
Pancreatic_cancer_[hsa05212]	Renal_cell_carcinoma_[hsa05211]	0.447
Choline_metabolism_in_cancer_[hsa05231]	Chronic_myeloid_leukemia_[hsa05220]	0.461
Breast_cancer_[hsa05224]	Endometrial_cancer_[hsa05213]	0.462
Basal_cell_carcinoma_[hsa05217]	Pathways_in_cancer_[hsa05200]	0.466
Choline_metabolism_in_cancer_[hsa05231]	Small_cell_lung_cancer_[hsa05222]	0.473
Choline_metabolism_in_cancer_[hsa05231]	Melanoma_[hsa05218]	0.477
Endometrial_cancer_[hsa05213]	Pathways_in_cancer_[hsa05200]	0.477
Acute_myeloid_leukemia_[hsa05221]	Endometrial_cancer_[hsa05213]	0.482
Choline_metabolism_in_cancer_[hsa05231]	Renal_cell_carcinoma_[hsa05211]	0.502
Choline_metabolism_in_cancer_[hsa05231]	Prostate_cancer_[hsa05215]	0.532
Basal_cell_carcinoma_[hsa05217]	Choline_metabolism_in_cancer_[hsa05231]	0.536
Choline_metabolism_in_cancer_[hsa05231]	Endometrial_cancer_[hsa05213]	0.572

## Sheet: STN3m
network A	network B	Hjs
Sphingolipid_signaling_pathway_[hsa04071]	TGF-beta_signaling_pathway_[hsa04350]	0.0263
ErbB_signaling_pathway_[hsa04012]	Hippo_signaling_pathway_[hsa04390]	0.0312
PI3K-Akt_signaling_pathway_[hsa04151]	Ras_signaling_pathway_[hsa04014]	0.033
ErbB_signaling_pathway_[hsa04012]	NOD-like_receptor_signaling_pathway_[hsa04621]	0.0361
FoxO_signaling_pathway_[hsa04068]	PI3K-Akt_signaling_pathway_[hsa04151]	0.0365
Hippo_signaling_pathway_[hsa04390]	MAPK_signaling_pathway_[hsa04010]	0.0393
Adipocytokine_signaling_pathway_[hsa04920]	B_cell_receptor_signaling_pathway_[hsa04662]	0.0412
FoxO_signaling_pathway_[hsa04068]	Ras_signaling_pathway_[hsa04014]	0.0432
Neurotrophin_signaling_pathway_[hsa04722]	Ras_signaling_pathway_[hsa04014]	0.0454
PI3K-Akt_signaling_pathway_[hsa04151]	Toll-like_receptor_signaling_pathway_[hsa04620]	0.0457
ErbB_signaling_pathway_[hsa04012]	MAPK_signaling_pathway_[hsa04010]	0.0461
RIG-I-like_receptor_signaling_pathway_[hsa04622]	TGF-beta_signaling_pathway_[hsa04350]	0.0475
Hippo_signaling_pathway_[hsa04390]	NOD-like_receptor_signaling_pathway_[hsa04621]	0.0532
Chemokine_signaling_pathway_[hsa04062]	Ras_signaling_pathway_[hsa04014]	0.0533
Estrogen_signaling_pathway_[hsa04915]	TNF_signaling_pathway_[hsa04668]	0.0543
RIG-I-like_receptor_signaling_pathway_[hsa04622]	Wnt_signaling_pathway_[hsa04310]	0.0556
FoxO_signaling_pathway_[hsa04068]	Jak-STAT_signaling_pathway_[hsa04630]	0.0566
AMPK_signaling_pathway_[hsa04152]	VEGF_signaling_pathway_[hsa04370]	0.0567
Estrogen_signaling_pathway_[hsa04915]	Relaxin_signaling_pathway_[hsa04926]	0.0571
Jak-STAT_signaling_pathway_[hsa04630]	PI3K-Akt_signaling_pathway_[hsa04151]	0.0612
Phospholipase_D_signaling_pathway_[hsa04072]	Relaxin_signaling_pathway_[hsa04926]	0.0615
Adipocytokine_signaling_pathway_[hsa04920]	Ras_signaling_pathway_[hsa04014]	0.0617
Apelin_signaling_pathway_[hsa04371]	FoxO_signaling_pathway_[hsa04068]	0.0622
Adipocytokine_signaling_pathway_[hsa04920]	PI3K-Akt_signaling_pathway_[hsa04151]	0.0628
Fc_epsilon_RI_signaling_pathway_[hsa04664]	Neurotrophin_signaling_pathway_[hsa04722]	0.0633
MAPK_signaling_pathway_[hsa04010]	NOD-like_receptor_signaling_pathway_[hsa04621]	0.0641
B_cell_receptor_signaling_pathway_[hsa04662]	Jak-STAT_signaling_pathway_[hsa04630]	0.0646
Chemokine_signaling_pathway_[hsa04062]	Neurotrophin_signaling_pathway_[hsa04722]	0.0663
B_cell_receptor_signaling_pathway_[hsa04662]	Ras_signaling_pathway_[hsa04014]	0.0665
RIG-I-like_receptor_signaling_pathway_[hsa04622]	Sphingolipid_signaling_pathway_[hsa04071]	0.0668
Insulin_signaling_pathway_[hsa04910]	Neurotrophin_signaling_pathway_[hsa04722]	0.0671
AMPK_signaling_pathway_[hsa04152]	Prolactin_signaling_pathway_[hsa04917]	0.0673
Hippo_signaling_pathway_[hsa04390]	Insulin_signaling_pathway_[hsa04910]	0.0682
Adipocytokine_signaling_pathway_[hsa04920]	Jak-STAT_signaling_pathway_[hsa04630]	0.0684
p53_signaling_pathway_[hsa04115]	Thyroid_hormone_signaling_pathway_[hsa04919]	0.0684
B_cell_receptor_signaling_pathway_[hsa04662]	FoxO_signaling_pathway_[hsa04068]	0.0688
Prolactin_signaling_pathway_[hsa04917]	Thyroid_hormone_signaling_pathway_[hsa04919]	0.0689
Apelin_signaling_pathway_[hsa04371]	VEGF_signaling_pathway_[hsa04370]	0.0695
Ras_signaling_pathway_[hsa04014]	Toll-like_receptor_signaling_pathway_[hsa04620]	0.0701
Jak-STAT_signaling_pathway_[hsa04630]	Toll-like_receptor_signaling_pathway_[hsa04620]	0.0706
Phospholipase_D_signaling_pathway_[hsa04072]	Sphingolipid_signaling_pathway_[hsa04071]	0.0709
AMPK_signaling_pathway_[hsa04152]	p53_signaling_pathway_[hsa04115]	0.072
Chemokine_signaling_pathway_[hsa04062]	PI3K-Akt_signaling_pathway_[hsa04151]	0.0724
Adipocytokine_signaling_pathway_[hsa04920]	Chemokine_signaling_pathway_[hsa04062]	0.0725
Chemokine_signaling_pathway_[hsa04062]	FoxO_signaling_pathway_[hsa04068]	0.0731
TGF-beta_signaling_pathway_[hsa04350]	Wnt_signaling_pathway_[hsa04310]	0.0735
B_cell_receptor_signaling_pathway_[hsa04662]	Chemokine_signaling_pathway_[hsa04062]	0.0739
FoxO_signaling_pathway_[hsa04068]	Toll-like_receptor_signaling_pathway_[hsa04620]	0.0741
B_cell_receptor_signaling_pathway_[hsa04662]	PI3K-Akt_signaling_pathway_[hsa04151]	0.0753
Neurotrophin_signaling_pathway_[hsa04722]	PI3K-Akt_signaling_pathway_[hsa04151]	0.0756
AMPK_signaling_pathway_[hsa04152]	Thyroid_hormone_signaling_pathway_[hsa04919]	0.0757
Insulin_signaling_pathway_[hsa04910]	Ras_signaling_pathway_[hsa04014]	0.0762
Adipocytokine_signaling_pathway_[hsa04920]	FoxO_signaling_pathway_[hsa04068]	0.0766
Jak-STAT_signaling_pathway_[hsa04630]	Ras_signaling_pathway_[hsa04014]	0.077
mTOR_signaling_pathway_[hsa04150]	T_cell_receptor_signaling_pathway_[hsa04660]	0.0779
NOD-like_receptor_signaling_pathway_[hsa04621]	RIG-I-like_receptor_signaling_pathway_[hsa04622]	0.078
FoxO_signaling_pathway_[hsa04068]	Neurotrophin_signaling_pathway_[hsa04722]	0.0781
Insulin_signaling_pathway_[hsa04910]	MAPK_signaling_pathway_[hsa04010]	0.079
ErbB_signaling_pathway_[hsa04012]	RIG-I-like_receptor_signaling_pathway_[hsa04622]	0.0819
Prolactin_signaling_pathway_[hsa04917]	VEGF_signaling_pathway_[hsa04370]	0.0821
cAMP_signaling_pathway_[hsa04024]	cGMP-PKG_signaling_pathway_[hsa04022]	0.0822
mTOR_signaling_pathway_[hsa04150]	RIG-I-like_receptor_signaling_pathway_[hsa04622]	0.0823
B_cell_receptor_signaling_pathway_[hsa04662]	Neurotrophin_signaling_pathway_[hsa04722]	0.0832
AMPK_signaling_pathway_[hsa04152]	Apelin_signaling_pathway_[hsa04371]	0.0836
Apelin_signaling_pathway_[hsa04371]	GnRH_signaling_pathway_[hsa04912]	0.0841
Adipocytokine_signaling_pathway_[hsa04920]	Toll-like_receptor_signaling_pathway_[hsa04620]	0.085
FoxO_signaling_pathway_[hsa04068]	Oxytocin_signaling_pathway_[hsa04921]	0.0861
Apelin_signaling_pathway_[hsa04371]	Ras_signaling_pathway_[hsa04014]	0.0867
Calcium_signaling_pathway_[hsa04020]	TGF-beta_signaling_pathway_[hsa04350]	0.0867
Adipocytokine_signaling_pathway_[hsa04920]	Neurotrophin_signaling_pathway_[hsa04722]	0.0871
MAPK_signaling_pathway_[hsa04010]	T_cell_receptor_signaling_pathway_[hsa04660]	0.0874
Apelin_signaling_pathway_[hsa04371]	Oxytocin_signaling_pathway_[hsa04921]	0.0882
Hippo_signaling_pathway_[hsa04390]	T_cell_receptor_signaling_pathway_[hsa04660]	0.0887
Apelin_signaling_pathway_[hsa04371]	B_cell_receptor_signaling_pathway_[hsa04662]	0.0898
Calcium_signaling_pathway_[hsa04020]	Sphingolipid_signaling_pathway_[hsa04071]	0.0899
Chemokine_signaling_pathway_[hsa04062]	Insulin_signaling_pathway_[hsa04910]	0.0905
Estrogen_signaling_pathway_[hsa04915]	Phospholipase_D_signaling_pathway_[hsa04072]	0.0909
Jak-STAT_signaling_pathway_[hsa04630]	Oxytocin_signaling_pathway_[hsa04921]	0.0922
Insulin_signaling_pathway_[hsa04910]	PI3K-Akt_signaling_pathway_[hsa04151]	0.0929
NOD-like_receptor_signaling_pathway_[hsa04621]	T_cell_receptor_signaling_pathway_[hsa04660]	0.0931
ErbB_signaling_pathway_[hsa04012]	TGF-beta_signaling_pathway_[hsa04350]	0.0934
Phospholipase_D_signaling_pathway_[hsa04072]	TGF-beta_signaling_pathway_[hsa04350]	0.0936
Adipocytokine_signaling_pathway_[hsa04920]	Insulin_signaling_pathway_[hsa04910]	0.0941
ErbB_signaling_pathway_[hsa04012]	Sphingolipid_signaling_pathway_[hsa04071]	0.0942
ErbB_signaling_pathway_[hsa04012]	Insulin_signaling_pathway_[hsa04910]	0.0946
RIG-I-like_receptor_signaling_pathway_[hsa04622]	T_cell_receptor_signaling_pathway_[hsa04660]	0.0947
Apelin_signaling_pathway_[hsa04371]	Neurotrophin_signaling_pathway_[hsa04722]	0.0956
Sphingolipid_signaling_pathway_[hsa04071]	Wnt_signaling_pathway_[hsa04310]	0.0956
Hippo_signaling_pathway_[hsa04390]	RIG-I-like_receptor_signaling_pathway_[hsa04622]	0.0959
cGMP-PKG_signaling_pathway_[hsa04022]	Thyroid_hormone_signaling_pathway_[hsa04919]	0.0961
Apelin_signaling_pathway_[hsa04371]	Jak-STAT_signaling_pathway_[hsa04630]	0.0965
Apelin_signaling_pathway_[hsa04371]	PI3K-Akt_signaling_pathway_[hsa04151]	0.0965
Oxytocin_signaling_pathway_[hsa04921]	Prolactin_signaling_pathway_[hsa04917]	0.0968
AMPK_signaling_pathway_[hsa04152]	Oxytocin_signaling_pathway_[hsa04921]	0.0975
Relaxin_signaling_pathway_[hsa04926]	TNF_signaling_pathway_[hsa04668]	0.0977
mTOR_signaling_pathway_[hsa04150]	Wnt_signaling_pathway_[hsa04310]	0.0978
Apelin_signaling_pathway_[hsa04371]	Chemokine_signaling_pathway_[hsa04062]	0.0991
ErbB_signaling_pathway_[hsa04012]	T_cell_receptor_signaling_pathway_[hsa04660]	0.0995
Chemokine_signaling_pathway_[hsa04062]	Fc_epsilon_RI_signaling_pathway_[hsa04664]	0.1
Insulin_signaling_pathway_[hsa04910]	Toll-like_receptor_signaling_pathway_[hsa04620]	0.1
p53_signaling_pathway_[hsa04115]	Prolactin_signaling_pathway_[hsa04917]	0.101
Hippo_signaling_pathway_[hsa04390]	Relaxin_signaling_pathway_[hsa04926]	0.102
Insulin_signaling_pathway_[hsa04910]	NOD-like_receptor_signaling_pathway_[hsa04621]	0.103
Calcium_signaling_pathway_[hsa04020]	Phospholipase_D_signaling_pathway_[hsa04072]	0.103
Oxytocin_signaling_pathway_[hsa04921]	PI3K-Akt_signaling_pathway_[hsa04151]	0.103
NOD-like_receptor_signaling_pathway_[hsa04621]	TGF-beta_signaling_pathway_[hsa04350]	0.103
Neurotrophin_signaling_pathway_[hsa04722]	Toll-like_receptor_signaling_pathway_[hsa04620]	0.103
Fc_epsilon_RI_signaling_pathway_[hsa04664]	Insulin_signaling_pathway_[hsa04910]	0.104
Chemokine_signaling_pathway_[hsa04062]	Jak-STAT_signaling_pathway_[hsa04630]	0.104
Fc_epsilon_RI_signaling_pathway_[hsa04664]	Ras_signaling_pathway_[hsa04014]	0.104
Calcium_signaling_pathway_[hsa04020]	ErbB_signaling_pathway_[hsa04012]	0.105
Oxytocin_signaling_pathway_[hsa04921]	Thyroid_hormone_signaling_pathway_[hsa04919]	0.105
Relaxin_signaling_pathway_[hsa04926]	Toll-like_receptor_signaling_pathway_[hsa04620]	0.105
Oxytocin_signaling_pathway_[hsa04921]	Ras_signaling_pathway_[hsa04014]	0.106
ErbB_signaling_pathway_[hsa04012]	Relaxin_signaling_pathway_[hsa04926]	0.106
MAPK_signaling_pathway_[hsa04010]	Relaxin_signaling_pathway_[hsa04926]	0.106
Hedgehog_signaling_pathway_[hsa04340]	T_cell_receptor_signaling_pathway_[hsa04660]	0.106
B_cell_receptor_signaling_pathway_[hsa04662]	Toll-like_receptor_signaling_pathway_[hsa04620]	0.106
C-type_lectin_receptor_signaling_pathway_[hsa04625]	Insulin_signaling_pathway_[hsa04910]	0.107
Jak-STAT_signaling_pathway_[hsa04630]	Neurotrophin_signaling_pathway_[hsa04722]	0.107
Adipocytokine_signaling_pathway_[hsa04920]	MAPK_signaling_pathway_[hsa04010]	0.108
Apelin_signaling_pathway_[hsa04371]	Prolactin_signaling_pathway_[hsa04917]	0.108
Calcium_signaling_pathway_[hsa04020]	RIG-I-like_receptor_signaling_pathway_[hsa04622]	0.108
MAPK_signaling_pathway_[hsa04010]	RIG-I-like_receptor_signaling_pathway_[hsa04622]	0.108
Chemokine_signaling_pathway_[hsa04062]	Toll-like_receptor_signaling_pathway_[hsa04620]	0.108
cAMP_signaling_pathway_[hsa04024]	HIF-1_signaling_pathway_[hsa04066]	0.109
Oxytocin_signaling_pathway_[hsa04921]	Toll-like_receptor_signaling_pathway_[hsa04620]	0.109
NOD-like_receptor_signaling_pathway_[hsa04621]	Wnt_signaling_pathway_[hsa04310]	0.109
C-type_lectin_receptor_signaling_pathway_[hsa04625]	Neurotrophin_signaling_pathway_[hsa04722]	0.111
Calcium_signaling_pathway_[hsa04020]	NOD-like_receptor_signaling_pathway_[hsa04621]	0.111
ErbB_signaling_pathway_[hsa04012]	Phospholipase_D_signaling_pathway_[hsa04072]	0.111
C-type_lectin_receptor_signaling_pathway_[hsa04625]	Ras_signaling_pathway_[hsa04014]	0.111
Hippo_signaling_pathway_[hsa04390]	Sphingolipid_signaling_pathway_[hsa04071]	0.111
Fc_epsilon_RI_signaling_pathway_[hsa04664]	VEGF_signaling_pathway_[hsa04370]	0.111
T_cell_receptor_signaling_pathway_[hsa04660]	Wnt_signaling_pathway_[hsa04310]	0.111
NOD-like_receptor_signaling_pathway_[hsa04621]	Sphingolipid_signaling_pathway_[hsa04071]	0.112
Hippo_signaling_pathway_[hsa04390]	TGF-beta_signaling_pathway_[hsa04350]	0.112
Insulin_signaling_pathway_[hsa04910]	T_cell_receptor_signaling_pathway_[hsa04660]	0.113
Neurotrophin_signaling_pathway_[hsa04722]	Oxytocin_signaling_pathway_[hsa04921]	0.115
Relaxin_signaling_pathway_[hsa04926]	Sphingolipid_signaling_pathway_[hsa04071]	0.115
Oxytocin_signaling_pathway_[hsa04921]	VEGF_signaling_pathway_[hsa04370]	0.115
Thyroid_hormone_signaling_pathway_[hsa04919]	VEGF_signaling_pathway_[hsa04370]	0.115
B_cell_receptor_signaling_pathway_[hsa04662]	Insulin_signaling_pathway_[hsa04910]	0.116
Neurotrophin_signaling_pathway_[hsa04722]	VEGF_signaling_pathway_[hsa04370]	0.116
FoxO_signaling_pathway_[hsa04068]	GnRH_signaling_pathway_[hsa04912]	0.117
FoxO_signaling_pathway_[hsa04068]	Insulin_signaling_pathway_[hsa04910]	0.117
AMPK_signaling_pathway_[hsa04152]	GnRH_signaling_pathway_[hsa04912]	0.118
mTOR_signaling_pathway_[hsa04150]	NOD-like_receptor_signaling_pathway_[hsa04621]	0.118
MAPK_signaling_pathway_[hsa04010]	Sphingolipid_signaling_pathway_[hsa04071]	0.118
Adipocytokine_signaling_pathway_[hsa04920]	Apelin_signaling_pathway_[hsa04371]	0.119
C-type_lectin_receptor_signaling_pathway_[hsa04625]	PI3K-Akt_signaling_pathway_[hsa04151]	0.119
Chemokine_signaling_pathway_[hsa04062]	TNF_signaling_pathway_[hsa04668]	0.119
Hippo_signaling_pathway_[hsa04390]	Toll-like_receptor_signaling_pathway_[hsa04620]	0.119
MAPK_signaling_pathway_[hsa04010]	Toll-like_receptor_signaling_pathway_[hsa04620]	0.119
p53_signaling_pathway_[hsa04115]	VEGF_signaling_pathway_[hsa04370]	0.119
Calcium_signaling_pathway_[hsa04020]	Wnt_signaling_pathway_[hsa04310]	0.119
ErbB_signaling_pathway_[hsa04012]	Wnt_signaling_pathway_[hsa04310]	0.119
Hippo_signaling_pathway_[hsa04390]	Phospholipase_D_signaling_pathway_[hsa04072]	0.12
PI3K-Akt_signaling_pathway_[hsa04151]	Relaxin_signaling_pathway_[hsa04926]	0.12
MAPK_signaling_pathway_[hsa04010]	TGF-beta_signaling_pathway_[hsa04350]	0.12
B_cell_receptor_signaling_pathway_[hsa04662]	Fc_epsilon_RI_signaling_pathway_[hsa04664]	0.121
Adipocytokine_signaling_pathway_[hsa04920]	Hippo_signaling_pathway_[hsa04390]	0.121
Apelin_signaling_pathway_[hsa04371]	Fc_epsilon_RI_signaling_pathway_[hsa04664]	0.122
GnRH_signaling_pathway_[hsa04912]	VEGF_signaling_pathway_[hsa04370]	0.122
Hippo_signaling_pathway_[hsa04390]	Ras_signaling_pathway_[hsa04014]	0.123
Phospholipase_D_signaling_pathway_[hsa04072]	RIG-I-like_receptor_signaling_pathway_[hsa04622]	0.123
PI3K-Akt_signaling_pathway_[hsa04151]	TNF_signaling_pathway_[hsa04668]	0.123
FoxO_signaling_pathway_[hsa04068]	VEGF_signaling_pathway_[hsa04370]	0.123
B_cell_receptor_signaling_pathway_[hsa04662]	Oxytocin_signaling_pathway_[hsa04921]	0.124
MAPK_signaling_pathway_[hsa04010]	Phospholipase_D_signaling_pathway_[hsa04072]	0.124
Adipocytokine_signaling_pathway_[hsa04920]	Relaxin_signaling_pathway_[hsa04926]	0.124
mTOR_signaling_pathway_[hsa04150]	TGF-beta_signaling_pathway_[hsa04350]	0.124
cGMP-PKG_signaling_pathway_[hsa04022]	p53_signaling_pathway_[hsa04115]	0.125
Hippo_signaling_pathway_[hsa04390]	PI3K-Akt_signaling_pathway_[hsa04151]	0.125
Adipocytokine_signaling_pathway_[hsa04920]	C-type_lectin_receptor_signaling_pathway_[hsa04625]	0.126
Chemokine_signaling_pathway_[hsa04062]	C-type_lectin_receptor_signaling_pathway_[hsa04625]	0.126
MAPK_signaling_pathway_[hsa04010]	Ras_signaling_pathway_[hsa04014]	0.126
Fc_epsilon_RI_signaling_pathway_[hsa04664]	FoxO_signaling_pathway_[hsa04068]	0.127
MAPK_signaling_pathway_[hsa04010]	PI3K-Akt_signaling_pathway_[hsa04151]	0.127
Adipocytokine_signaling_pathway_[hsa04920]	TNF_signaling_pathway_[hsa04668]	0.127
C-type_lectin_receptor_signaling_pathway_[hsa04625]	Rap1_signaling_pathway_[hsa04015]	0.128
C-type_lectin_receptor_signaling_pathway_[hsa04625]	Toll-like_receptor_signaling_pathway_[hsa04620]	0.128
Chemokine_signaling_pathway_[hsa04062]	Hippo_signaling_pathway_[hsa04390]	0.129
FoxO_signaling_pathway_[hsa04068]	TNF_signaling_pathway_[hsa04668]	0.129
GnRH_signaling_pathway_[hsa04912]	Jak-STAT_signaling_pathway_[hsa04630]	0.13
Notch_signaling_pathway_[hsa04330]	TGF-beta_signaling_pathway_[hsa04350]	0.13
Hippo_signaling_pathway_[hsa04390]	mTOR_signaling_pathway_[hsa04150]	0.131
Hippo_signaling_pathway_[hsa04390]	Neurotrophin_signaling_pathway_[hsa04722]	0.131
T_cell_receptor_signaling_pathway_[hsa04660]	TGF-beta_signaling_pathway_[hsa04350]	0.131
ErbB_signaling_pathway_[hsa04012]	mTOR_signaling_pathway_[hsa04150]	0.132
Fc_epsilon_RI_signaling_pathway_[hsa04664]	PI3K-Akt_signaling_pathway_[hsa04151]	0.132
Jak-STAT_signaling_pathway_[hsa04630]	TNF_signaling_pathway_[hsa04668]	0.132
Apelin_signaling_pathway_[hsa04371]	Toll-like_receptor_signaling_pathway_[hsa04620]	0.132
ErbB_signaling_pathway_[hsa04012]	Toll-like_receptor_signaling_pathway_[hsa04620]	0.132
C-type_lectin_receptor_signaling_pathway_[hsa04625]	FoxO_signaling_pathway_[hsa04068]	0.133
Calcium_signaling_pathway_[hsa04020]	Hippo_signaling_pathway_[hsa04390]	0.133
Calcium_signaling_pathway_[hsa04020]	MAPK_signaling_pathway_[hsa04010]	0.133
Calcium_signaling_pathway_[hsa04020]	Notch_signaling_pathway_[hsa04330]	0.133
GnRH_signaling_pathway_[hsa04912]	Oxytocin_signaling_pathway_[hsa04921]	0.133
B_cell_receptor_signaling_pathway_[hsa04662]	VEGF_signaling_pathway_[hsa04370]	0.133
Ras_signaling_pathway_[hsa04014]	VEGF_signaling_pathway_[hsa04370]	0.133
Adipocytokine_signaling_pathway_[hsa04920]	Fc_epsilon_RI_signaling_pathway_[hsa04664]	0.134
C-type_lectin_receptor_signaling_pathway_[hsa04625]	Hippo_signaling_pathway_[hsa04390]	0.134
Insulin_signaling_pathway_[hsa04910]	Jak-STAT_signaling_pathway_[hsa04630]	0.134
Hedgehog_signaling_pathway_[hsa04340]	mTOR_signaling_pathway_[hsa04150]	0.134
Notch_signaling_pathway_[hsa04330]	Sphingolipid_signaling_pathway_[hsa04071]	0.134
TNF_signaling_pathway_[hsa04668]	Toll-like_receptor_signaling_pathway_[hsa04620]	0.134
MAPK_signaling_pathway_[hsa04010]	Wnt_signaling_pathway_[hsa04310]	0.134
AMPK_signaling_pathway_[hsa04152]	FoxO_signaling_pathway_[hsa04068]	0.135
Neurotrophin_signaling_pathway_[hsa04722]	Prolactin_signaling_pathway_[hsa04917]	0.135
Relaxin_signaling_pathway_[hsa04926]	TGF-beta_signaling_pathway_[hsa04350]	0.135
Estrogen_signaling_pathway_[hsa04915]	Toll-like_receptor_signaling_pathway_[hsa04620]	0.135
Adipocytokine_signaling_pathway_[hsa04920]	Estrogen_signaling_pathway_[hsa04915]	0.136
MAPK_signaling_pathway_[hsa04010]	Neurotrophin_signaling_pathway_[hsa04722]	0.136
Estrogen_signaling_pathway_[hsa04915]	PI3K-Akt_signaling_pathway_[hsa04151]	0.136
Hippo_signaling_pathway_[hsa04390]	Wnt_signaling_pathway_[hsa04310]	0.136
B_cell_receptor_signaling_pathway_[hsa04662]	C-type_lectin_receptor_signaling_pathway_[hsa04625]	0.137
Chemokine_signaling_pathway_[hsa04062]	MAPK_signaling_pathway_[hsa04010]	0.137
HIF-1_signaling_pathway_[hsa04066]	PPAR_signaling_pathway_[hsa03320]	0.137
Insulin_signaling_pathway_[hsa04910]	Relaxin_signaling_pathway_[hsa04926]	0.137
C-type_lectin_receptor_signaling_pathway_[hsa04625]	MAPK_signaling_pathway_[hsa04010]	0.138
Calcium_signaling_pathway_[hsa04020]	Relaxin_signaling_pathway_[hsa04926]	0.138
Ras_signaling_pathway_[hsa04014]	Relaxin_signaling_pathway_[hsa04926]	0.138
Sphingolipid_signaling_pathway_[hsa04071]	T_cell_receptor_signaling_pathway_[hsa04660]	0.138
Chemokine_signaling_pathway_[hsa04062]	Estrogen_signaling_pathway_[hsa04915]	0.139
cGMP-PKG_signaling_pathway_[hsa04022]	Glucagon_signaling_pathway_[hsa04922]	0.139
Adipocytokine_signaling_pathway_[hsa04920]	Oxytocin_signaling_pathway_[hsa04921]	0.139
NOD-like_receptor_signaling_pathway_[hsa04621]	Relaxin_signaling_pathway_[hsa04926]	0.139
mTOR_signaling_pathway_[hsa04150]	Sphingolipid_signaling_pathway_[hsa04071]	0.139
Ras_signaling_pathway_[hsa04014]	TNF_signaling_pathway_[hsa04668]	0.139
Hedgehog_signaling_pathway_[hsa04340]	Hippo_signaling_pathway_[hsa04390]	0.14
Hedgehog_signaling_pathway_[hsa04340]	MAPK_signaling_pathway_[hsa04010]	0.14
NOD-like_receptor_signaling_pathway_[hsa04621]	Phospholipase_D_signaling_pathway_[hsa04072]	0.14
B_cell_receptor_signaling_pathway_[hsa04662]	Prolactin_signaling_pathway_[hsa04917]	0.14
Chemokine_signaling_pathway_[hsa04062]	Relaxin_signaling_pathway_[hsa04926]	0.14
FoxO_signaling_pathway_[hsa04068]	Prolactin_signaling_pathway_[hsa04917]	0.141
Apelin_signaling_pathway_[hsa04371]	Thyroid_hormone_signaling_pathway_[hsa04919]	0.141
Chemokine_signaling_pathway_[hsa04062]	VEGF_signaling_pathway_[hsa04370]	0.141
Adipocytokine_signaling_pathway_[hsa04920]	ErbB_signaling_pathway_[hsa04012]	0.142
C-type_lectin_receptor_signaling_pathway_[hsa04625]	Fc_epsilon_RI_signaling_pathway_[hsa04664]	0.142
B_cell_receptor_signaling_pathway_[hsa04662]	TNF_signaling_pathway_[hsa04668]	0.142
B_cell_receptor_signaling_pathway_[hsa04662]	GnRH_signaling_pathway_[hsa04912]	0.143
Estrogen_signaling_pathway_[hsa04915]	Hippo_signaling_pathway_[hsa04390]	0.143
Rap1_signaling_pathway_[hsa04015]	Relaxin_signaling_pathway_[hsa04926]	0.143
Hedgehog_signaling_pathway_[hsa04340]	RIG-I-like_receptor_signaling_pathway_[hsa04622]	0.143
Phospholipase_D_signaling_pathway_[hsa04072]	TNF_signaling_pathway_[hsa04668]	0.143
Oxytocin_signaling_pathway_[hsa04921]	p53_signaling_pathway_[hsa04115]	0.144
Fc_epsilon_RI_signaling_pathway_[hsa04664]	Prolactin_signaling_pathway_[hsa04917]	0.144
Jak-STAT_signaling_pathway_[hsa04630]	Relaxin_signaling_pathway_[hsa04926]	0.144
B_cell_receptor_signaling_pathway_[hsa04662]	MAPK_signaling_pathway_[hsa04010]	0.145
MAPK_signaling_pathway_[hsa04010]	mTOR_signaling_pathway_[hsa04150]	0.145
ErbB_signaling_pathway_[hsa04012]	PI3K-Akt_signaling_pathway_[hsa04151]	0.145
Estrogen_signaling_pathway_[hsa04915]	Sphingolipid_signaling_pathway_[hsa04071]	0.146
C-type_lectin_receptor_signaling_pathway_[hsa04625]	Jak-STAT_signaling_pathway_[hsa04630]	0.147
Chemokine_signaling_pathway_[hsa04062]	Oxytocin_signaling_pathway_[hsa04921]	0.147
ErbB_signaling_pathway_[hsa04012]	Ras_signaling_pathway_[hsa04014]	0.147
Estrogen_signaling_pathway_[hsa04915]	MAPK_signaling_pathway_[hsa04010]	0.148
AMPK_signaling_pathway_[hsa04152]	Neurotrophin_signaling_pathway_[hsa04722]	0.148
cGMP-PKG_signaling_pathway_[hsa04022]	Prolactin_signaling_pathway_[hsa04917]	0.148
Jak-STAT_signaling_pathway_[hsa04630]	Prolactin_signaling_pathway_[hsa04917]	0.148
Prolactin_signaling_pathway_[hsa04917]	Ras_signaling_pathway_[hsa04014]	0.149
FoxO_signaling_pathway_[hsa04068]	Relaxin_signaling_pathway_[hsa04926]	0.149
Fc_epsilon_RI_signaling_pathway_[hsa04664]	Oxytocin_signaling_pathway_[hsa04921]	0.15
GnRH_signaling_pathway_[hsa04912]	PI3K-Akt_signaling_pathway_[hsa04151]	0.15
Relaxin_signaling_pathway_[hsa04926]	RIG-I-like_receptor_signaling_pathway_[hsa04622]	0.15
C-type_lectin_receptor_signaling_pathway_[hsa04625]	ErbB_signaling_pathway_[hsa04012]	0.151
ErbB_signaling_pathway_[hsa04012]	Hedgehog_signaling_pathway_[hsa04340]	0.151
Jak-STAT_signaling_pathway_[hsa04630]	VEGF_signaling_pathway_[hsa04370]	0.151
MAPK_signaling_pathway_[hsa04010]	Rap1_signaling_pathway_[hsa04015]	0.152
PI3K-Akt_signaling_pathway_[hsa04151]	VEGF_signaling_pathway_[hsa04370]	0.152
ErbB_signaling_pathway_[hsa04012]	Estrogen_signaling_pathway_[hsa04915]	0.153
Estrogen_signaling_pathway_[hsa04915]	Jak-STAT_signaling_pathway_[hsa04630]	0.153
Fc_epsilon_RI_signaling_pathway_[hsa04664]	Jak-STAT_signaling_pathway_[hsa04630]	0.153
Hippo_signaling_pathway_[hsa04390]	Rap1_signaling_pathway_[hsa04015]	0.153
Estrogen_signaling_pathway_[hsa04915]	Ras_signaling_pathway_[hsa04014]	0.153
GnRH_signaling_pathway_[hsa04912]	Ras_signaling_pathway_[hsa04014]	0.153
Phospholipase_D_signaling_pathway_[hsa04072]	Wnt_signaling_pathway_[hsa04310]	0.153
Chemokine_signaling_pathway_[hsa04062]	GnRH_signaling_pathway_[hsa04912]	0.154
Apelin_signaling_pathway_[hsa04371]	p53_signaling_pathway_[hsa04115]	0.154
cAMP_signaling_pathway_[hsa04024]	p53_signaling_pathway_[hsa04115]	0.154
AMPK_signaling_pathway_[hsa04152]	Ras_signaling_pathway_[hsa04014]	0.154
Notch_signaling_pathway_[hsa04330]	Wnt_signaling_pathway_[hsa04310]	0.154
AMPK_signaling_pathway_[hsa04152]	B_cell_receptor_signaling_pathway_[hsa04662]	0.155
Estrogen_signaling_pathway_[hsa04915]	FoxO_signaling_pathway_[hsa04068]	0.155
Apelin_signaling_pathway_[hsa04371]	Insulin_signaling_pathway_[hsa04910]	0.155
Hedgehog_signaling_pathway_[hsa04340]	NOD-like_receptor_signaling_pathway_[hsa04621]	0.155
NOD-like_receptor_signaling_pathway_[hsa04621]	Toll-like_receptor_signaling_pathway_[hsa04620]	0.155
B_cell_receptor_signaling_pathway_[hsa04662]	Hippo_signaling_pathway_[hsa04390]	0.156
AMPK_signaling_pathway_[hsa04152]	Jak-STAT_signaling_pathway_[hsa04630]	0.156
Jak-STAT_signaling_pathway_[hsa04630]	MAPK_signaling_pathway_[hsa04010]	0.156
Estrogen_signaling_pathway_[hsa04915]	Rap1_signaling_pathway_[hsa04015]	0.156
cAMP_signaling_pathway_[hsa04024]	Thyroid_hormone_signaling_pathway_[hsa04919]	0.156
AMPK_signaling_pathway_[hsa04152]	Fc_epsilon_RI_signaling_pathway_[hsa04664]	0.157
ErbB_signaling_pathway_[hsa04012]	Neurotrophin_signaling_pathway_[hsa04722]	0.157
Insulin_signaling_pathway_[hsa04910]	RIG-I-like_receptor_signaling_pathway_[hsa04622]	0.157
Fc_epsilon_RI_signaling_pathway_[hsa04664]	Toll-like_receptor_signaling_pathway_[hsa04620]	0.157
Chemokine_signaling_pathway_[hsa04062]	ErbB_signaling_pathway_[hsa04012]	0.158
FoxO_signaling_pathway_[hsa04068]	Hippo_signaling_pathway_[hsa04390]	0.158
Hedgehog_signaling_pathway_[hsa04340]	Insulin_signaling_pathway_[hsa04910]	0.158
ErbB_signaling_pathway_[hsa04012]	Rap1_signaling_pathway_[hsa04015]	0.158
Phospholipase_D_signaling_pathway_[hsa04072]	Rap1_signaling_pathway_[hsa04015]	0.158
Hedgehog_signaling_pathway_[hsa04340]	Wnt_signaling_pathway_[hsa04310]	0.158
FoxO_signaling_pathway_[hsa04068]	MAPK_signaling_pathway_[hsa04010]	0.159
B_cell_receptor_signaling_pathway_[hsa04662]	Relaxin_signaling_pathway_[hsa04926]	0.159
Adipocytokine_signaling_pathway_[hsa04920]	T_cell_receptor_signaling_pathway_[hsa04660]	0.159
Insulin_signaling_pathway_[hsa04910]	Oxytocin_signaling_pathway_[hsa04921]	0.16
Phospholipase_D_signaling_pathway_[hsa04072]	Toll-like_receptor_signaling_pathway_[hsa04620]	0.16
C-type_lectin_receptor_signaling_pathway_[hsa04625]	NOD-like_receptor_signaling_pathway_[hsa04621]	0.161
GnRH_signaling_pathway_[hsa04912]	Prolactin_signaling_pathway_[hsa04917]	0.161
Relaxin_signaling_pathway_[hsa04926]	T_cell_receptor_signaling_pathway_[hsa04660]	0.161
Apelin_signaling_pathway_[hsa04371]	C-type_lectin_receptor_signaling_pathway_[hsa04625]	0.162
PI3K-Akt_signaling_pathway_[hsa04151]	Prolactin_signaling_pathway_[hsa04917]	0.162
Notch_signaling_pathway_[hsa04330]	Phospholipase_D_signaling_pathway_[hsa04072]	0.163
B_cell_receptor_signaling_pathway_[hsa04662]	Estrogen_signaling_pathway_[hsa04915]	0.164
AMPK_signaling_pathway_[hsa04152]	PI3K-Akt_signaling_pathway_[hsa04151]	0.164
Phospholipase_D_signaling_pathway_[hsa04072]	T_cell_receptor_signaling_pathway_[hsa04660]	0.164
Hedgehog_signaling_pathway_[hsa04340]	TGF-beta_signaling_pathway_[hsa04350]	0.164
Adipocytokine_signaling_pathway_[hsa04920]	NOD-like_receptor_signaling_pathway_[hsa04621]	0.165
C-type_lectin_receptor_signaling_pathway_[hsa04625]	Oxytocin_signaling_pathway_[hsa04921]	0.165
Adipocytokine_signaling_pathway_[hsa04920]	Rap1_signaling_pathway_[hsa04015]	0.165
Notch_signaling_pathway_[hsa04330]	RIG-I-like_receptor_signaling_pathway_[hsa04622]	0.165
Hippo_signaling_pathway_[hsa04390]	Jak-STAT_signaling_pathway_[hsa04630]	0.166
Insulin_signaling_pathway_[hsa04910]	mTOR_signaling_pathway_[hsa04150]	0.166
NOD-like_receptor_signaling_pathway_[hsa04621]	Ras_signaling_pathway_[hsa04014]	0.166
Hedgehog_signaling_pathway_[hsa04340]	Sphingolipid_signaling_pathway_[hsa04071]	0.166
Chemokine_signaling_pathway_[hsa04062]	T_cell_receptor_signaling_pathway_[hsa04660]	0.166
Adipocytokine_signaling_pathway_[hsa04920]	VEGF_signaling_pathway_[hsa04370]	0.166
AMPK_signaling_pathway_[hsa04152]	cGMP-PKG_signaling_pathway_[hsa04022]	0.167
Hedgehog_signaling_pathway_[hsa04340]	Rap1_signaling_pathway_[hsa04015]	0.167
Fc_epsilon_RI_signaling_pathway_[hsa04664]	Hippo_signaling_pathway_[hsa04390]	0.168
Estrogen_signaling_pathway_[hsa04915]	Insulin_signaling_pathway_[hsa04910]	0.168
Neurotrophin_signaling_pathway_[hsa04722]	NOD-like_receptor_signaling_pathway_[hsa04621]	0.168
NOD-like_receptor_signaling_pathway_[hsa04621]	PI3K-Akt_signaling_pathway_[hsa04151]	0.168
C-type_lectin_receptor_signaling_pathway_[hsa04625]	Relaxin_signaling_pathway_[hsa04926]	0.168
Neurotrophin_signaling_pathway_[hsa04722]	T_cell_receptor_signaling_pathway_[hsa04660]	0.168
Estrogen_signaling_pathway_[hsa04915]	TGF-beta_signaling_pathway_[hsa04350]	0.168
NF-kappa_B_signaling_pathway_[hsa04064]	Thyroid_hormone_signaling_pathway_[hsa04919]	0.169
Adipocytokine_signaling_pathway_[hsa04920]	GnRH_signaling_pathway_[hsa04912]	0.17
GnRH_signaling_pathway_[hsa04912]	p53_signaling_pathway_[hsa04115]	0.17
Adipocytokine_signaling_pathway_[hsa04920]	Prolactin_signaling_pathway_[hsa04917]	0.17
Neurotrophin_signaling_pathway_[hsa04722]	Relaxin_signaling_pathway_[hsa04926]	0.17
Apelin_signaling_pathway_[hsa04371]	TNF_signaling_pathway_[hsa04668]	0.17
Hippo_signaling_pathway_[hsa04390]	TNF_signaling_pathway_[hsa04668]	0.17
GnRH_signaling_pathway_[hsa04912]	Neurotrophin_signaling_pathway_[hsa04722]	0.171
Calcium_signaling_pathway_[hsa04020]	T_cell_receptor_signaling_pathway_[hsa04660]	0.171
Insulin_signaling_pathway_[hsa04910]	Rap1_signaling_pathway_[hsa04015]	0.172
Rap1_signaling_pathway_[hsa04015]	Sphingolipid_signaling_pathway_[hsa04071]	0.172
FoxO_signaling_pathway_[hsa04068]	Thyroid_hormone_signaling_pathway_[hsa04919]	0.172
Rap1_signaling_pathway_[hsa04015]	Toll-like_receptor_signaling_pathway_[hsa04620]	0.172
PI3K-Akt_signaling_pathway_[hsa04151]	Rap1_signaling_pathway_[hsa04015]	0.173
C-type_lectin_receptor_signaling_pathway_[hsa04625]	T_cell_receptor_signaling_pathway_[hsa04660]	0.173
Neurotrophin_signaling_pathway_[hsa04722]	Thyroid_hormone_signaling_pathway_[hsa04919]	0.173
GnRH_signaling_pathway_[hsa04912]	TNF_signaling_pathway_[hsa04668]	0.173
Rap1_signaling_pathway_[hsa04015]	TNF_signaling_pathway_[hsa04668]	0.173
Insulin_signaling_pathway_[hsa04910]	Phospholipase_D_signaling_pathway_[hsa04072]	0.174
Neurotrophin_signaling_pathway_[hsa04722]	TNF_signaling_pathway_[hsa04668]	0.174
AMPK_signaling_pathway_[hsa04152]	Chemokine_signaling_pathway_[hsa04062]	0.175
Calcium_signaling_pathway_[hsa04020]	mTOR_signaling_pathway_[hsa04150]	0.175
Adipocytokine_signaling_pathway_[hsa04920]	Phospholipase_D_signaling_pathway_[hsa04072]	0.175
Insulin_signaling_pathway_[hsa04910]	TNF_signaling_pathway_[hsa04668]	0.175
MAPK_signaling_pathway_[hsa04010]	TNF_signaling_pathway_[hsa04668]	0.175
GnRH_signaling_pathway_[hsa04912]	Toll-like_receptor_signaling_pathway_[hsa04620]	0.175
Fc_epsilon_RI_signaling_pathway_[hsa04664]	MAPK_signaling_pathway_[hsa04010]	0.176
Ras_signaling_pathway_[hsa04014]	T_cell_receptor_signaling_pathway_[hsa04660]	0.176
cGMP-PKG_signaling_pathway_[hsa04022]	HIF-1_signaling_pathway_[hsa04066]	0.177
Phospholipase_D_signaling_pathway_[hsa04072]	PI3K-Akt_signaling_pathway_[hsa04151]	0.177
Chemokine_signaling_pathway_[hsa04062]	Prolactin_signaling_pathway_[hsa04917]	0.177
Insulin_signaling_pathway_[hsa04910]	Sphingolipid_signaling_pathway_[hsa04071]	0.177
Fc_epsilon_RI_signaling_pathway_[hsa04664]	T_cell_receptor_signaling_pathway_[hsa04660]	0.177
Chemokine_signaling_pathway_[hsa04062]	NOD-like_receptor_signaling_pathway_[hsa04621]	0.178
Chemokine_signaling_pathway_[hsa04062]	Rap1_signaling_pathway_[hsa04015]	0.178
NOD-like_receptor_signaling_pathway_[hsa04621]	Rap1_signaling_pathway_[hsa04015]	0.178
B_cell_receptor_signaling_pathway_[hsa04662]	ErbB_signaling_pathway_[hsa04012]	0.179
ErbB_signaling_pathway_[hsa04012]	FoxO_signaling_pathway_[hsa04068]	0.179
Rap1_signaling_pathway_[hsa04015]	Ras_signaling_pathway_[hsa04014]	0.179
Insulin_signaling_pathway_[hsa04910]	TGF-beta_signaling_pathway_[hsa04350]	0.179
Hedgehog_signaling_pathway_[hsa04340]	Relaxin_signaling_pathway_[hsa04926]	0.18
cAMP_signaling_pathway_[hsa04024]	Glucagon_signaling_pathway_[hsa04922]	0.181
Adipocytokine_signaling_pathway_[hsa04920]	Hedgehog_signaling_pathway_[hsa04340]	0.181
Insulin_signaling_pathway_[hsa04910]	VEGF_signaling_pathway_[hsa04370]	0.181
cGMP-PKG_signaling_pathway_[hsa04022]	NF-kappa_B_signaling_pathway_[hsa04064]	0.182
mTOR_signaling_pathway_[hsa04150]	Phospholipase_D_signaling_pathway_[hsa04072]	0.182
Prolactin_signaling_pathway_[hsa04917]	Toll-like_receptor_signaling_pathway_[hsa04620]	0.182
Chemokine_signaling_pathway_[hsa04062]	Hedgehog_signaling_pathway_[hsa04340]	0.183
ErbB_signaling_pathway_[hsa04012]	Jak-STAT_signaling_pathway_[hsa04630]	0.183
Hedgehog_signaling_pathway_[hsa04340]	Phospholipase_D_signaling_pathway_[hsa04072]	0.183
Rap1_signaling_pathway_[hsa04015]	TGF-beta_signaling_pathway_[hsa04350]	0.183
Fc_epsilon_RI_signaling_pathway_[hsa04664]	Thyroid_hormone_signaling_pathway_[hsa04919]	0.183
GnRH_signaling_pathway_[hsa04912]	Thyroid_hormone_signaling_pathway_[hsa04919]	0.183
Toll-like_receptor_signaling_pathway_[hsa04620]	VEGF_signaling_pathway_[hsa04370]	0.183
NF-kappa_B_signaling_pathway_[hsa04064]	Prolactin_signaling_pathway_[hsa04917]	0.184
Rap1_signaling_pathway_[hsa04015]	T_cell_receptor_signaling_pathway_[hsa04660]	0.184
Ras_signaling_pathway_[hsa04014]	Thyroid_hormone_signaling_pathway_[hsa04919]	0.184
C-type_lectin_receptor_signaling_pathway_[hsa04625]	Hedgehog_signaling_pathway_[hsa04340]	0.185
Phosphatidylinositol_signaling_system_[hsa04070]	Rap1_signaling_pathway_[hsa04015]	0.185
Estrogen_signaling_pathway_[hsa04915]	RIG-I-like_receptor_signaling_pathway_[hsa04622]	0.185
T_cell_receptor_signaling_pathway_[hsa04660]	Toll-like_receptor_signaling_pathway_[hsa04620]	0.185
Calcium_signaling_pathway_[hsa04020]	Estrogen_signaling_pathway_[hsa04915]	0.186
Estrogen_signaling_pathway_[hsa04915]	NOD-like_receptor_signaling_pathway_[hsa04621]	0.186
NF-kappa_B_signaling_pathway_[hsa04064]	Oxytocin_signaling_pathway_[hsa04921]	0.186
PI3K-Akt_signaling_pathway_[hsa04151]	T_cell_receptor_signaling_pathway_[hsa04660]	0.186
Glucagon_signaling_pathway_[hsa04922]	Thyroid_hormone_signaling_pathway_[hsa04919]	0.186
Jak-STAT_signaling_pathway_[hsa04630]	Thyroid_hormone_signaling_pathway_[hsa04919]	0.186
ErbB_signaling_pathway_[hsa04012]	TNF_signaling_pathway_[hsa04668]	0.186
Relaxin_signaling_pathway_[hsa04926]	Wnt_signaling_pathway_[hsa04310]	0.186
Adipocytokine_signaling_pathway_[hsa04920]	AMPK_signaling_pathway_[hsa04152]	0.187
Estrogen_signaling_pathway_[hsa04915]	Neurotrophin_signaling_pathway_[hsa04722]	0.187
Rap1_signaling_pathway_[hsa04015]	RIG-I-like_receptor_signaling_pathway_[hsa04622]	0.187
B_cell_receptor_signaling_pathway_[hsa04662]	T_cell_receptor_signaling_pathway_[hsa04660]	0.187
C-type_lectin_receptor_signaling_pathway_[hsa04625]	VEGF_signaling_pathway_[hsa04370]	0.187
cGMP-PKG_signaling_pathway_[hsa04022]	Oxytocin_signaling_pathway_[hsa04921]	0.189
B_cell_receptor_signaling_pathway_[hsa04662]	Rap1_signaling_pathway_[hsa04015]	0.189
Estrogen_signaling_pathway_[hsa04915]	T_cell_receptor_signaling_pathway_[hsa04660]	0.189
AMPK_signaling_pathway_[hsa04152]	Toll-like_receptor_signaling_pathway_[hsa04620]	0.189
Fc_epsilon_RI_signaling_pathway_[hsa04664]	GnRH_signaling_pathway_[hsa04912]	0.19
C-type_lectin_receptor_signaling_pathway_[hsa04625]	TNF_signaling_pathway_[hsa04668]	0.19
C-type_lectin_receptor_signaling_pathway_[hsa04625]	Estrogen_signaling_pathway_[hsa04915]	0.191
Glucagon_signaling_pathway_[hsa04922]	NF-kappa_B_signaling_pathway_[hsa04064]	0.191
Chemokine_signaling_pathway_[hsa04062]	Phospholipase_D_signaling_pathway_[hsa04072]	0.191
Insulin_signaling_pathway_[hsa04910]	Prolactin_signaling_pathway_[hsa04917]	0.191
Jak-STAT_signaling_pathway_[hsa04630]	Rap1_signaling_pathway_[hsa04015]	0.191
Calcium_signaling_pathway_[hsa04020]	Insulin_signaling_pathway_[hsa04910]	0.192
Calcium_signaling_pathway_[hsa04020]	Toll-like_receptor_signaling_pathway_[hsa04620]	0.192
FoxO_signaling_pathway_[hsa04068]	Rap1_signaling_pathway_[hsa04015]	0.193
Phospholipase_D_signaling_pathway_[hsa04072]	Ras_signaling_pathway_[hsa04014]	0.193
B_cell_receptor_signaling_pathway_[hsa04662]	Thyroid_hormone_signaling_pathway_[hsa04919]	0.193
PI3K-Akt_signaling_pathway_[hsa04151]	Thyroid_hormone_signaling_pathway_[hsa04919]	0.193
Insulin_signaling_pathway_[hsa04910]	Wnt_signaling_pathway_[hsa04310]	0.193
Estrogen_signaling_pathway_[hsa04915]	Hedgehog_signaling_pathway_[hsa04340]	0.194
C-type_lectin_receptor_signaling_pathway_[hsa04625]	Prolactin_signaling_pathway_[hsa04917]	0.195
Sphingolipid_signaling_pathway_[hsa04071]	TNF_signaling_pathway_[hsa04668]	0.195
ErbB_signaling_pathway_[hsa04012]	Fc_epsilon_RI_signaling_pathway_[hsa04664]	0.196
Calcium_signaling_pathway_[hsa04020]	Rap1_signaling_pathway_[hsa04015]	0.197
mTOR_signaling_pathway_[hsa04150]	Relaxin_signaling_pathway_[hsa04926]	0.197
Sphingolipid_signaling_pathway_[hsa04071]	Toll-like_receptor_signaling_pathway_[hsa04620]	0.197
Hedgehog_signaling_pathway_[hsa04340]	Neurotrophin_signaling_pathway_[hsa04722]	0.198
B_cell_receptor_signaling_pathway_[hsa04662]	NOD-like_receptor_signaling_pathway_[hsa04621]	0.198
Neurotrophin_signaling_pathway_[hsa04722]	Rap1_signaling_pathway_[hsa04015]	0.198
Fc_epsilon_RI_signaling_pathway_[hsa04664]	NOD-like_receptor_signaling_pathway_[hsa04621]	0.199
Hedgehog_signaling_pathway_[hsa04340]	Phosphatidylinositol_signaling_system_[hsa04070]	0.199
Hedgehog_signaling_pathway_[hsa04340]	Ras_signaling_pathway_[hsa04014]	0.2
Adipocytokine_signaling_pathway_[hsa04920]	Sphingolipid_signaling_pathway_[hsa04071]	0.2
FoxO_signaling_pathway_[hsa04068]	NOD-like_receptor_signaling_pathway_[hsa04621]	0.201
FoxO_signaling_pathway_[hsa04068]	p53_signaling_pathway_[hsa04115]	0.201
Jak-STAT_signaling_pathway_[hsa04630]	Phospholipase_D_signaling_pathway_[hsa04072]	0.201
cGMP-PKG_signaling_pathway_[hsa04022]	VEGF_signaling_pathway_[hsa04370]	0.201
Oxytocin_signaling_pathway_[hsa04921]	TNF_signaling_pathway_[hsa04668]	0.203
B_cell_receptor_signaling_pathway_[hsa04662]	Hedgehog_signaling_pathway_[hsa04340]	0.204
Apelin_signaling_pathway_[hsa04371]	Estrogen_signaling_pathway_[hsa04915]	0.205
AMPK_signaling_pathway_[hsa04152]	NF-kappa_B_signaling_pathway_[hsa04064]	0.205
Adipocytokine_signaling_pathway_[hsa04920]	RIG-I-like_receptor_signaling_pathway_[hsa04622]	0.205
Fc_epsilon_RI_signaling_pathway_[hsa04664]	Hedgehog_signaling_pathway_[hsa04340]	0.206
Apelin_signaling_pathway_[hsa04371]	Hippo_signaling_pathway_[hsa04390]	0.206
Jak-STAT_signaling_pathway_[hsa04630]	NOD-like_receptor_signaling_pathway_[hsa04621]	0.206
Apelin_signaling_pathway_[hsa04371]	Relaxin_signaling_pathway_[hsa04926]	0.206
RIG-I-like_receptor_signaling_pathway_[hsa04622]	Toll-like_receptor_signaling_pathway_[hsa04620]	0.206
Thyroid_hormone_signaling_pathway_[hsa04919]	Toll-like_receptor_signaling_pathway_[hsa04620]	0.206
MAPK_signaling_pathway_[hsa04010]	Oxytocin_signaling_pathway_[hsa04921]	0.207
C-type_lectin_receptor_signaling_pathway_[hsa04625]	Phospholipase_D_signaling_pathway_[hsa04072]	0.207
FoxO_signaling_pathway_[hsa04068]	Phospholipase_D_signaling_pathway_[hsa04072]	0.207
C-type_lectin_receptor_signaling_pathway_[hsa04625]	RIG-I-like_receptor_signaling_pathway_[hsa04622]	0.207
AMPK_signaling_pathway_[hsa04152]	C-type_lectin_receptor_signaling_pathway_[hsa04625]	0.208
Calcium_signaling_pathway_[hsa04020]	Hedgehog_signaling_pathway_[hsa04340]	0.208
Apelin_signaling_pathway_[hsa04371]	MAPK_signaling_pathway_[hsa04010]	0.208
NF-kappa_B_signaling_pathway_[hsa04064]	p53_signaling_pathway_[hsa04115]	0.208
TGF-beta_signaling_pathway_[hsa04350]	Toll-like_receptor_signaling_pathway_[hsa04620]	0.208
Hippo_signaling_pathway_[hsa04390]	Oxytocin_signaling_pathway_[hsa04921]	0.209
Hedgehog_signaling_pathway_[hsa04340]	PI3K-Akt_signaling_pathway_[hsa04151]	0.209
cAMP_signaling_pathway_[hsa04024]	Prolactin_signaling_pathway_[hsa04917]	0.209
Oxytocin_signaling_pathway_[hsa04921]	Relaxin_signaling_pathway_[hsa04926]	0.209
PI3K-Akt_signaling_pathway_[hsa04151]	Sphingolipid_signaling_pathway_[hsa04071]	0.209
AMPK_signaling_pathway_[hsa04152]	Insulin_signaling_pathway_[hsa04910]	0.21
ErbB_signaling_pathway_[hsa04012]	Notch_signaling_pathway_[hsa04330]	0.21
C-type_lectin_receptor_signaling_pathway_[hsa04625]	NF-kappa_B_signaling_pathway_[hsa04064]	0.211
Neurotrophin_signaling_pathway_[hsa04722]	p53_signaling_pathway_[hsa04115]	0.211
Chemokine_signaling_pathway_[hsa04062]	RIG-I-like_receptor_signaling_pathway_[hsa04622]	0.211
Adipocytokine_signaling_pathway_[hsa04920]	TGF-beta_signaling_pathway_[hsa04350]	0.211
Fc_epsilon_RI_signaling_pathway_[hsa04664]	TNF_signaling_pathway_[hsa04668]	0.211
B_cell_receptor_signaling_pathway_[hsa04662]	Phospholipase_D_signaling_pathway_[hsa04072]	0.212
Chemokine_signaling_pathway_[hsa04062]	Sphingolipid_signaling_pathway_[hsa04071]	0.212
FoxO_signaling_pathway_[hsa04068]	T_cell_receptor_signaling_pathway_[hsa04660]	0.212
Jak-STAT_signaling_pathway_[hsa04630]	T_cell_receptor_signaling_pathway_[hsa04660]	0.212
Hedgehog_signaling_pathway_[hsa04340]	Toll-like_receptor_signaling_pathway_[hsa04620]	0.212
Rap1_signaling_pathway_[hsa04015]	Wnt_signaling_pathway_[hsa04310]	0.212
Fc_epsilon_RI_signaling_pathway_[hsa04664]	p53_signaling_pathway_[hsa04115]	0.214
AMPK_signaling_pathway_[hsa04152]	cAMP_signaling_pathway_[hsa04024]	0.215
Jak-STAT_signaling_pathway_[hsa04630]	p53_signaling_pathway_[hsa04115]	0.215
Fc_epsilon_RI_signaling_pathway_[hsa04664]	Relaxin_signaling_pathway_[hsa04926]	0.215
Ras_signaling_pathway_[hsa04014]	RIG-I-like_receptor_signaling_pathway_[hsa04622]	0.215
Hedgehog_signaling_pathway_[hsa04340]	TNF_signaling_pathway_[hsa04668]	0.215
T_cell_receptor_signaling_pathway_[hsa04660]	TNF_signaling_pathway_[hsa04668]	0.215
NOD-like_receptor_signaling_pathway_[hsa04621]	Notch_signaling_pathway_[hsa04330]	0.216
PI3K-Akt_signaling_pathway_[hsa04151]	RIG-I-like_receptor_signaling_pathway_[hsa04622]	0.216
Ras_signaling_pathway_[hsa04014]	Sphingolipid_signaling_pathway_[hsa04071]	0.216
TGF-beta_signaling_pathway_[hsa04350]	TNF_signaling_pathway_[hsa04668]	0.216
C-type_lectin_receptor_signaling_pathway_[hsa04625]	Sphingolipid_signaling_pathway_[hsa04071]	0.217
C-type_lectin_receptor_signaling_pathway_[hsa04625]	Phosphatidylinositol_signaling_system_[hsa04070]	0.218
Adipocytokine_signaling_pathway_[hsa04920]	Thyroid_hormone_signaling_pathway_[hsa04919]	0.218
C-type_lectin_receptor_signaling_pathway_[hsa04625]	GnRH_signaling_pathway_[hsa04912]	0.219
Estrogen_signaling_pathway_[hsa04915]	GnRH_signaling_pathway_[hsa04912]	0.219
cAMP_signaling_pathway_[hsa04024]	PPAR_signaling_pathway_[hsa03320]	0.219
mTOR_signaling_pathway_[hsa04150]	Rap1_signaling_pathway_[hsa04015]	0.219
Chemokine_signaling_pathway_[hsa04062]	Thyroid_hormone_signaling_pathway_[hsa04919]	0.219
NOD-like_receptor_signaling_pathway_[hsa04621]	TNF_signaling_pathway_[hsa04668]	0.219
Chemokine_signaling_pathway_[hsa04062]	mTOR_signaling_pathway_[hsa04150]	0.22
C-type_lectin_receptor_signaling_pathway_[hsa04625]	mTOR_signaling_pathway_[hsa04150]	0.22
B_cell_receptor_signaling_pathway_[hsa04662]	p53_signaling_pathway_[hsa04115]	0.22
Neurotrophin_signaling_pathway_[hsa04722]	Phospholipase_D_signaling_pathway_[hsa04072]	0.22
Calcium_signaling_pathway_[hsa04020]	PI3K-Akt_signaling_pathway_[hsa04151]	0.22
p53_signaling_pathway_[hsa04115]	Ras_signaling_pathway_[hsa04014]	0.22
Neurotrophin_signaling_pathway_[hsa04722]	RIG-I-like_receptor_signaling_pathway_[hsa04622]	0.22
Adipocytokine_signaling_pathway_[hsa04920]	Calcium_signaling_pathway_[hsa04020]	0.221
mTOR_signaling_pathway_[hsa04150]	Notch_signaling_pathway_[hsa04330]	0.221
Glucagon_signaling_pathway_[hsa04922]	Oxytocin_signaling_pathway_[hsa04921]	0.221
Glucagon_signaling_pathway_[hsa04922]	Prolactin_signaling_pathway_[hsa04917]	0.221
PI3K-Akt_signaling_pathway_[hsa04151]	TGF-beta_signaling_pathway_[hsa04350]	0.221
NF-kappa_B_signaling_pathway_[hsa04064]	VEGF_signaling_pathway_[hsa04370]	0.221
Estrogen_signaling_pathway_[hsa04915]	Wnt_signaling_pathway_[hsa04310]	0.221
GnRH_signaling_pathway_[hsa04912]	Insulin_signaling_pathway_[hsa04910]	0.222
Notch_signaling_pathway_[hsa04330]	Relaxin_signaling_pathway_[hsa04926]	0.222
C-type_lectin_receptor_signaling_pathway_[hsa04625]	TGF-beta_signaling_pathway_[hsa04350]	0.222
mTOR_signaling_pathway_[hsa04150]	Neurotrophin_signaling_pathway_[hsa04722]	0.223
Chemokine_signaling_pathway_[hsa04062]	TGF-beta_signaling_pathway_[hsa04350]	0.223
Estrogen_signaling_pathway_[hsa04915]	mTOR_signaling_pathway_[hsa04150]	0.224
Neurotrophin_signaling_pathway_[hsa04722]	NF-kappa_B_signaling_pathway_[hsa04064]	0.224
C-type_lectin_receptor_signaling_pathway_[hsa04625]	Thyroid_hormone_signaling_pathway_[hsa04919]	0.224
ErbB_signaling_pathway_[hsa04012]	Oxytocin_signaling_pathway_[hsa04921]	0.225
Ras_signaling_pathway_[hsa04014]	TGF-beta_signaling_pathway_[hsa04350]	0.225
Adipocytokine_signaling_pathway_[hsa04920]	mTOR_signaling_pathway_[hsa04150]	0.226
Fc_epsilon_RI_signaling_pathway_[hsa04664]	mTOR_signaling_pathway_[hsa04150]	0.226
Estrogen_signaling_pathway_[hsa04915]	Oxytocin_signaling_pathway_[hsa04921]	0.226
Insulin_signaling_pathway_[hsa04910]	Thyroid_hormone_signaling_pathway_[hsa04919]	0.226
RIG-I-like_receptor_signaling_pathway_[hsa04622]	TNF_signaling_pathway_[hsa04668]	0.226
Estrogen_signaling_pathway_[hsa04915]	Fc_epsilon_RI_signaling_pathway_[hsa04664]	0.227
Calcium_signaling_pathway_[hsa04020]	C-type_lectin_receptor_signaling_pathway_[hsa04625]	0.228
p53_signaling_pathway_[hsa04115]	PI3K-Akt_signaling_pathway_[hsa04151]	0.228
FoxO_signaling_pathway_[hsa04068]	Hedgehog_signaling_pathway_[hsa04340]	0.229
Apelin_signaling_pathway_[hsa04371]	NF-kappa_B_signaling_pathway_[hsa04064]	0.229
Apelin_signaling_pathway_[hsa04371]	ErbB_signaling_pathway_[hsa04012]	0.23
Hedgehog_signaling_pathway_[hsa04340]	Jak-STAT_signaling_pathway_[hsa04630]	0.23
cAMP_signaling_pathway_[hsa04024]	NF-kappa_B_signaling_pathway_[hsa04064]	0.231
TNF_signaling_pathway_[hsa04668]	VEGF_signaling_pathway_[hsa04370]	0.231
Fc_epsilon_RI_signaling_pathway_[hsa04664]	Rap1_signaling_pathway_[hsa04015]	0.232
Calcium_signaling_pathway_[hsa04020]	Ras_signaling_pathway_[hsa04014]	0.232
mTOR_signaling_pathway_[hsa04150]	Ras_signaling_pathway_[hsa04014]	0.232
NF-kappa_B_signaling_pathway_[hsa04064]	Ras_signaling_pathway_[hsa04014]	0.232
Calcium_signaling_pathway_[hsa04020]	TNF_signaling_pathway_[hsa04668]	0.232
FoxO_signaling_pathway_[hsa04068]	NF-kappa_B_signaling_pathway_[hsa04064]	0.233
Hippo_signaling_pathway_[hsa04390]	Notch_signaling_pathway_[hsa04330]	0.233
Neurotrophin_signaling_pathway_[hsa04722]	Sphingolipid_signaling_pathway_[hsa04071]	0.233
Adipocytokine_signaling_pathway_[hsa04920]	Wnt_signaling_pathway_[hsa04310]	0.233
Apelin_signaling_pathway_[hsa04371]	Rap1_signaling_pathway_[hsa04015]	0.234
GnRH_signaling_pathway_[hsa04912]	Relaxin_signaling_pathway_[hsa04926]	0.234
Apelin_signaling_pathway_[hsa04371]	cGMP-PKG_signaling_pathway_[hsa04022]	0.235
MAPK_signaling_pathway_[hsa04010]	Notch_signaling_pathway_[hsa04330]	0.236
mTOR_signaling_pathway_[hsa04150]	Toll-like_receptor_signaling_pathway_[hsa04620]	0.236
NF-kappa_B_signaling_pathway_[hsa04064]	PI3K-Akt_signaling_pathway_[hsa04151]	0.237
NF-kappa_B_signaling_pathway_[hsa04064]	Toll-like_receptor_signaling_pathway_[hsa04620]	0.237
Fc_epsilon_RI_signaling_pathway_[hsa04664]	NF-kappa_B_signaling_pathway_[hsa04064]	0.238
Jak-STAT_signaling_pathway_[hsa04630]	NF-kappa_B_signaling_pathway_[hsa04064]	0.238
B_cell_receptor_signaling_pathway_[hsa04662]	Sphingolipid_signaling_pathway_[hsa04071]	0.238
NOD-like_receptor_signaling_pathway_[hsa04621]	Oxytocin_signaling_pathway_[hsa04921]	0.239
Glucagon_signaling_pathway_[hsa04922]	p53_signaling_pathway_[hsa04115]	0.239
Phosphatidylinositol_signaling_system_[hsa04070]	T_cell_receptor_signaling_pathway_[hsa04660]	0.239
Neurotrophin_signaling_pathway_[hsa04722]	TGF-beta_signaling_pathway_[hsa04350]	0.239
mTOR_signaling_pathway_[hsa04150]	PI3K-Akt_signaling_pathway_[hsa04151]	0.24
B_cell_receptor_signaling_pathway_[hsa04662]	RIG-I-like_receptor_signaling_pathway_[hsa04622]	0.24
C-type_lectin_receptor_signaling_pathway_[hsa04625]	Wnt_signaling_pathway_[hsa04310]	0.24
Glucagon_signaling_pathway_[hsa04922]	HIF-1_signaling_pathway_[hsa04066]	0.241
FoxO_signaling_pathway_[hsa04068]	Sphingolipid_signaling_pathway_[hsa04071]	0.241
Jak-STAT_signaling_pathway_[hsa04630]	Sphingolipid_signaling_pathway_[hsa04071]	0.241
Hippo_signaling_pathway_[hsa04390]	VEGF_signaling_pathway_[hsa04370]	0.242
Toll-like_receptor_signaling_pathway_[hsa04620]	Wnt_signaling_pathway_[hsa04310]	0.242
cAMP_signaling_pathway_[hsa04024]	Oxytocin_signaling_pathway_[hsa04921]	0.244
MAPK_signaling_pathway_[hsa04010]	Prolactin_signaling_pathway_[hsa04917]	0.244
Oxytocin_signaling_pathway_[hsa04921]	Rap1_signaling_pathway_[hsa04015]	0.244
Fc_epsilon_RI_signaling_pathway_[hsa04664]	RIG-I-like_receptor_signaling_pathway_[hsa04622]	0.244
Chemokine_signaling_pathway_[hsa04062]	p53_signaling_pathway_[hsa04115]	0.245
Notch_signaling_pathway_[hsa04330]	T_cell_receptor_signaling_pathway_[hsa04660]	0.245
MAPK_signaling_pathway_[hsa04010]	VEGF_signaling_pathway_[hsa04370]	0.245
Calcium_signaling_pathway_[hsa04020]	Chemokine_signaling_pathway_[hsa04062]	0.246
Calcium_signaling_pathway_[hsa04020]	Jak-STAT_signaling_pathway_[hsa04630]	0.246
p53_signaling_pathway_[hsa04115]	Toll-like_receptor_signaling_pathway_[hsa04620]	0.246
Estrogen_signaling_pathway_[hsa04915]	Notch_signaling_pathway_[hsa04330]	0.247
B_cell_receptor_signaling_pathway_[hsa04662]	NF-kappa_B_signaling_pathway_[hsa04064]	0.248
Apelin_signaling_pathway_[hsa04371]	NOD-like_receptor_signaling_pathway_[hsa04621]	0.248
FoxO_signaling_pathway_[hsa04068]	RIG-I-like_receptor_signaling_pathway_[hsa04622]	0.248
Insulin_signaling_pathway_[hsa04910]	NF-kappa_B_signaling_pathway_[hsa04064]	0.249
HIF-1_signaling_pathway_[hsa04066]	p53_signaling_pathway_[hsa04115]	0.249
Apelin_signaling_pathway_[hsa04371]	T_cell_receptor_signaling_pathway_[hsa04660]	0.249
B_cell_receptor_signaling_pathway_[hsa04662]	TGF-beta_signaling_pathway_[hsa04350]	0.249
AMPK_signaling_pathway_[hsa04152]	TNF_signaling_pathway_[hsa04668]	0.249
Calcium_signaling_pathway_[hsa04020]	Neurotrophin_signaling_pathway_[hsa04722]	0.25
Chemokine_signaling_pathway_[hsa04062]	Wnt_signaling_pathway_[hsa04310]	0.25
cGMP-PKG_signaling_pathway_[hsa04022]	Neurotrophin_signaling_pathway_[hsa04722]	0.251
Adipocytokine_signaling_pathway_[hsa04920]	p53_signaling_pathway_[hsa04115]	0.251
Hippo_signaling_pathway_[hsa04390]	Prolactin_signaling_pathway_[hsa04917]	0.251
Jak-STAT_signaling_pathway_[hsa04630]	RIG-I-like_receptor_signaling_pathway_[hsa04622]	0.252
FoxO_signaling_pathway_[hsa04068]	TGF-beta_signaling_pathway_[hsa04350]	0.253
Ras_signaling_pathway_[hsa04014]	Wnt_signaling_pathway_[hsa04310]	0.253
cGMP-PKG_signaling_pathway_[hsa04022]	Fc_epsilon_RI_signaling_pathway_[hsa04664]	0.254
Calcium_signaling_pathway_[hsa04020]	FoxO_signaling_pathway_[hsa04068]	0.254
B_cell_receptor_signaling_pathway_[hsa04662]	mTOR_signaling_pathway_[hsa04150]	0.254
Jak-STAT_signaling_pathway_[hsa04630]	TGF-beta_signaling_pathway_[hsa04350]	0.254
cAMP_signaling_pathway_[hsa04024]	VEGF_signaling_pathway_[hsa04370]	0.254
PI3K-Akt_signaling_pathway_[hsa04151]	Wnt_signaling_pathway_[hsa04310]	0.254
AMPK_signaling_pathway_[hsa04152]	Glucagon_signaling_pathway_[hsa04922]	0.255
mTOR_signaling_pathway_[hsa04150]	Phosphatidylinositol_signaling_system_[hsa04070]	0.255
mTOR_signaling_pathway_[hsa04150]	TNF_signaling_pathway_[hsa04668]	0.256
Neurotrophin_signaling_pathway_[hsa04722]	Wnt_signaling_pathway_[hsa04310]	0.256
Adipocytokine_signaling_pathway_[hsa04920]	NF-kappa_B_signaling_pathway_[hsa04064]	0.257
HIF-1_signaling_pathway_[hsa04066]	Thyroid_hormone_signaling_pathway_[hsa04919]	0.258
B_cell_receptor_signaling_pathway_[hsa04662]	Calcium_signaling_pathway_[hsa04020]	0.259
MAPK_signaling_pathway_[hsa04010]	Phosphatidylinositol_signaling_system_[hsa04070]	0.259
Oxytocin_signaling_pathway_[hsa04921]	T_cell_receptor_signaling_pathway_[hsa04660]	0.26
cGMP-PKG_signaling_pathway_[hsa04022]	FoxO_signaling_pathway_[hsa04068]	0.261
Hippo_signaling_pathway_[hsa04390]	Phosphatidylinositol_signaling_system_[hsa04070]	0.261
Fc_epsilon_RI_signaling_pathway_[hsa04664]	Phospholipase_D_signaling_pathway_[hsa04072]	0.261
Prolactin_signaling_pathway_[hsa04917]	TNF_signaling_pathway_[hsa04668]	0.261
Relaxin_signaling_pathway_[hsa04926]	VEGF_signaling_pathway_[hsa04370]	0.262
Apelin_signaling_pathway_[hsa04371]	Hedgehog_signaling_pathway_[hsa04340]	0.263
GnRH_signaling_pathway_[hsa04912]	Hippo_signaling_pathway_[hsa04390]	0.263
Hedgehog_signaling_pathway_[hsa04340]	Notch_signaling_pathway_[hsa04330]	0.263
C-type_lectin_receptor_signaling_pathway_[hsa04625]	p53_signaling_pathway_[hsa04115]	0.263
Apelin_signaling_pathway_[hsa04371]	Phospholipase_D_signaling_pathway_[hsa04072]	0.263
GnRH_signaling_pathway_[hsa04912]	MAPK_signaling_pathway_[hsa04010]	0.264
Insulin_signaling_pathway_[hsa04910]	Phosphatidylinositol_signaling_system_[hsa04070]	0.264
Estrogen_signaling_pathway_[hsa04915]	VEGF_signaling_pathway_[hsa04370]	0.264
TNF_signaling_pathway_[hsa04668]	Wnt_signaling_pathway_[hsa04310]	0.264
Oxytocin_signaling_pathway_[hsa04921]	Phospholipase_D_signaling_pathway_[hsa04072]	0.265
Notch_signaling_pathway_[hsa04330]	Rap1_signaling_pathway_[hsa04015]	0.265
Phosphatidylinositol_signaling_system_[hsa04070]	RIG-I-like_receptor_signaling_pathway_[hsa04622]	0.266
FoxO_signaling_pathway_[hsa04068]	mTOR_signaling_pathway_[hsa04150]	0.267
cGMP-PKG_signaling_pathway_[hsa04022]	PPAR_signaling_pathway_[hsa03320]	0.267
cGMP-PKG_signaling_pathway_[hsa04022]	Ras_signaling_pathway_[hsa04014]	0.267
ErbB_signaling_pathway_[hsa04012]	VEGF_signaling_pathway_[hsa04370]	0.267
AMPK_signaling_pathway_[hsa04152]	Hippo_signaling_pathway_[hsa04390]	0.268
AMPK_signaling_pathway_[hsa04152]	MAPK_signaling_pathway_[hsa04010]	0.268
Chemokine_signaling_pathway_[hsa04062]	NF-kappa_B_signaling_pathway_[hsa04064]	0.268
ErbB_signaling_pathway_[hsa04012]	Phosphatidylinositol_signaling_system_[hsa04070]	0.268
GnRH_signaling_pathway_[hsa04912]	Rap1_signaling_pathway_[hsa04015]	0.268
B_cell_receptor_signaling_pathway_[hsa04662]	Wnt_signaling_pathway_[hsa04310]	0.268
cGMP-PKG_signaling_pathway_[hsa04022]	Jak-STAT_signaling_pathway_[hsa04630]	0.269
NOD-like_receptor_signaling_pathway_[hsa04621]	Phosphatidylinositol_signaling_system_[hsa04070]	0.269
Fc_epsilon_RI_signaling_pathway_[hsa04664]	Sphingolipid_signaling_pathway_[hsa04071]	0.269
Insulin_signaling_pathway_[hsa04910]	p53_signaling_pathway_[hsa04115]	0.27
ErbB_signaling_pathway_[hsa04012]	Prolactin_signaling_pathway_[hsa04917]	0.27
Fc_epsilon_RI_signaling_pathway_[hsa04664]	TGF-beta_signaling_pathway_[hsa04350]	0.271
T_cell_receptor_signaling_pathway_[hsa04660]	VEGF_signaling_pathway_[hsa04370]	0.271
cGMP-PKG_signaling_pathway_[hsa04022]	GnRH_signaling_pathway_[hsa04912]	0.273
Glucagon_signaling_pathway_[hsa04922]	Neurotrophin_signaling_pathway_[hsa04722]	0.273
GnRH_signaling_pathway_[hsa04912]	NF-kappa_B_signaling_pathway_[hsa04064]	0.273
Phosphatidylinositol_signaling_system_[hsa04070]	Wnt_signaling_pathway_[hsa04310]	0.273
Jak-STAT_signaling_pathway_[hsa04630]	mTOR_signaling_pathway_[hsa04150]	0.274
Prolactin_signaling_pathway_[hsa04917]	Relaxin_signaling_pathway_[hsa04926]	0.274
Glucagon_signaling_pathway_[hsa04922]	Toll-like_receptor_signaling_pathway_[hsa04620]	0.275
Adipocytokine_signaling_pathway_[hsa04920]	Phosphatidylinositol_signaling_system_[hsa04070]	0.276
cGMP-PKG_signaling_pathway_[hsa04022]	PI3K-Akt_signaling_pathway_[hsa04151]	0.276
Chemokine_signaling_pathway_[hsa04062]	Phosphatidylinositol_signaling_system_[hsa04070]	0.277
Rap1_signaling_pathway_[hsa04015]	VEGF_signaling_pathway_[hsa04370]	0.277
Fc_epsilon_RI_signaling_pathway_[hsa04664]	Wnt_signaling_pathway_[hsa04310]	0.277
B_cell_receptor_signaling_pathway_[hsa04662]	cGMP-PKG_signaling_pathway_[hsa04022]	0.278
NOD-like_receptor_signaling_pathway_[hsa04621]	Prolactin_signaling_pathway_[hsa04917]	0.278
NF-kappa_B_signaling_pathway_[hsa04064]	Rap1_signaling_pathway_[hsa04015]	0.278
AMPK_signaling_pathway_[hsa04152]	Relaxin_signaling_pathway_[hsa04926]	0.278
NOD-like_receptor_signaling_pathway_[hsa04621]	VEGF_signaling_pathway_[hsa04370]	0.278
Glucagon_signaling_pathway_[hsa04922]	VEGF_signaling_pathway_[hsa04370]	0.279
Prolactin_signaling_pathway_[hsa04917]	T_cell_receptor_signaling_pathway_[hsa04660]	0.281
Phosphatidylinositol_signaling_system_[hsa04070]	TGF-beta_signaling_pathway_[hsa04350]	0.281
Jak-STAT_signaling_pathway_[hsa04630]	Wnt_signaling_pathway_[hsa04310]	0.281
Phosphatidylinositol_signaling_system_[hsa04070]	Sphingolipid_signaling_pathway_[hsa04071]	0.282
MAPK_signaling_pathway_[hsa04010]	Thyroid_hormone_signaling_pathway_[hsa04919]	0.282
cGMP-PKG_signaling_pathway_[hsa04022]	Toll-like_receptor_signaling_pathway_[hsa04620]	0.282
AMPK_signaling_pathway_[hsa04152]	Estrogen_signaling_pathway_[hsa04915]	0.283
Hedgehog_signaling_pathway_[hsa04340]	Oxytocin_signaling_pathway_[hsa04921]	0.283
ErbB_signaling_pathway_[hsa04012]	GnRH_signaling_pathway_[hsa04912]	0.284
Neurotrophin_signaling_pathway_[hsa04722]	Phosphatidylinositol_signaling_system_[hsa04070]	0.284
Hippo_signaling_pathway_[hsa04390]	Thyroid_hormone_signaling_pathway_[hsa04919]	0.284
Fc_epsilon_RI_signaling_pathway_[hsa04664]	Phosphatidylinositol_signaling_system_[hsa04070]	0.285
FoxO_signaling_pathway_[hsa04068]	Wnt_signaling_pathway_[hsa04310]	0.285
Glucagon_signaling_pathway_[hsa04922]	Ras_signaling_pathway_[hsa04014]	0.286
MAPK_signaling_pathway_[hsa04010]	NF-kappa_B_signaling_pathway_[hsa04064]	0.287
Prolactin_signaling_pathway_[hsa04917]	Rap1_signaling_pathway_[hsa04015]	0.287
Phosphatidylinositol_signaling_system_[hsa04070]	Relaxin_signaling_pathway_[hsa04926]	0.287
Hedgehog_signaling_pathway_[hsa04340]	VEGF_signaling_pathway_[hsa04370]	0.287
Fc_epsilon_RI_signaling_pathway_[hsa04664]	Glucagon_signaling_pathway_[hsa04922]	0.288
Glucagon_signaling_pathway_[hsa04922]	Insulin_signaling_pathway_[hsa04910]	0.288
Glucagon_signaling_pathway_[hsa04922]	Jak-STAT_signaling_pathway_[hsa04630]	0.288
B_cell_receptor_signaling_pathway_[hsa04662]	Phosphatidylinositol_signaling_system_[hsa04070]	0.288
Glucagon_signaling_pathway_[hsa04922]	PI3K-Akt_signaling_pathway_[hsa04151]	0.288
Estrogen_signaling_pathway_[hsa04915]	Prolactin_signaling_pathway_[hsa04917]	0.288
Apelin_signaling_pathway_[hsa04371]	cAMP_signaling_pathway_[hsa04024]	0.289
AMPK_signaling_pathway_[hsa04152]	ErbB_signaling_pathway_[hsa04012]	0.289
Calcium_signaling_pathway_[hsa04020]	Fc_epsilon_RI_signaling_pathway_[hsa04664]	0.289
Phosphatidylinositol_signaling_system_[hsa04070]	Ras_signaling_pathway_[hsa04014]	0.289
FoxO_signaling_pathway_[hsa04068]	Glucagon_signaling_pathway_[hsa04922]	0.29
Hippo_signaling_pathway_[hsa04390]	NF-kappa_B_signaling_pathway_[hsa04064]	0.29
Calcium_signaling_pathway_[hsa04020]	Oxytocin_signaling_pathway_[hsa04921]	0.29
cGMP-PKG_signaling_pathway_[hsa04022]	C-type_lectin_receptor_signaling_pathway_[hsa04625]	0.291
GnRH_signaling_pathway_[hsa04912]	Phospholipase_D_signaling_pathway_[hsa04072]	0.291
Apelin_signaling_pathway_[hsa04371]	Glucagon_signaling_pathway_[hsa04922]	0.292
Phosphatidylinositol_signaling_system_[hsa04070]	Phospholipase_D_signaling_pathway_[hsa04072]	0.292
C-type_lectin_receptor_signaling_pathway_[hsa04625]	Glucagon_signaling_pathway_[hsa04922]	0.293
Glucagon_signaling_pathway_[hsa04922]	PPAR_signaling_pathway_[hsa03320]	0.293
Apelin_signaling_pathway_[hsa04371]	Sphingolipid_signaling_pathway_[hsa04071]	0.293
cGMP-PKG_signaling_pathway_[hsa04022]	Insulin_signaling_pathway_[hsa04910]	0.295
Estrogen_signaling_pathway_[hsa04915]	Phosphatidylinositol_signaling_system_[hsa04070]	0.295
Apelin_signaling_pathway_[hsa04371]	RIG-I-like_receptor_signaling_pathway_[hsa04622]	0.295
Thyroid_hormone_signaling_pathway_[hsa04919]	TNF_signaling_pathway_[hsa04668]	0.295
Phosphatidylinositol_signaling_system_[hsa04070]	PI3K-Akt_signaling_pathway_[hsa04151]	0.296
AMPK_signaling_pathway_[hsa04152]	Rap1_signaling_pathway_[hsa04015]	0.296
Insulin_signaling_pathway_[hsa04910]	Notch_signaling_pathway_[hsa04330]	0.297
Oxytocin_signaling_pathway_[hsa04921]	Sphingolipid_signaling_pathway_[hsa04071]	0.298
Notch_signaling_pathway_[hsa04330]	TNF_signaling_pathway_[hsa04668]	0.298
Adipocytokine_signaling_pathway_[hsa04920]	cGMP-PKG_signaling_pathway_[hsa04022]	0.299
Oxytocin_signaling_pathway_[hsa04921]	RIG-I-like_receptor_signaling_pathway_[hsa04622]	0.299
ErbB_signaling_pathway_[hsa04012]	NF-kappa_B_signaling_pathway_[hsa04064]	0.3
NF-kappa_B_signaling_pathway_[hsa04064]	NOD-like_receptor_signaling_pathway_[hsa04621]	0.3
AMPK_signaling_pathway_[hsa04152]	NOD-like_receptor_signaling_pathway_[hsa04621]	0.301
ErbB_signaling_pathway_[hsa04012]	Thyroid_hormone_signaling_pathway_[hsa04919]	0.301
Phosphatidylinositol_signaling_system_[hsa04070]	Toll-like_receptor_signaling_pathway_[hsa04620]	0.301
Hedgehog_signaling_pathway_[hsa04340]	Prolactin_signaling_pathway_[hsa04917]	0.303
Notch_signaling_pathway_[hsa04330]	Toll-like_receptor_signaling_pathway_[hsa04620]	0.303
cGMP-PKG_signaling_pathway_[hsa04022]	Chemokine_signaling_pathway_[hsa04062]	0.304
Apelin_signaling_pathway_[hsa04371]	TGF-beta_signaling_pathway_[hsa04350]	0.304
Apelin_signaling_pathway_[hsa04371]	mTOR_signaling_pathway_[hsa04150]	0.305
HIF-1_signaling_pathway_[hsa04066]	Prolactin_signaling_pathway_[hsa04917]	0.305
GnRH_signaling_pathway_[hsa04912]	T_cell_receptor_signaling_pathway_[hsa04660]	0.305
Relaxin_signaling_pathway_[hsa04926]	Thyroid_hormone_signaling_pathway_[hsa04919]	0.305
Phosphatidylinositol_signaling_system_[hsa04070]	TNF_signaling_pathway_[hsa04668]	0.305
GnRH_signaling_pathway_[hsa04912]	NOD-like_receptor_signaling_pathway_[hsa04621]	0.306
AMPK_signaling_pathway_[hsa04152]	T_cell_receptor_signaling_pathway_[hsa04660]	0.306
NOD-like_receptor_signaling_pathway_[hsa04621]	Thyroid_hormone_signaling_pathway_[hsa04919]	0.306
B_cell_receptor_signaling_pathway_[hsa04662]	Glucagon_signaling_pathway_[hsa04922]	0.307
cAMP_signaling_pathway_[hsa04024]	GnRH_signaling_pathway_[hsa04912]	0.308
HIF-1_signaling_pathway_[hsa04066]	NF-kappa_B_signaling_pathway_[hsa04064]	0.308
Jak-STAT_signaling_pathway_[hsa04630]	Phosphatidylinositol_signaling_system_[hsa04070]	0.308
Oxytocin_signaling_pathway_[hsa04921]	TGF-beta_signaling_pathway_[hsa04350]	0.308
GnRH_signaling_pathway_[hsa04912]	Hedgehog_signaling_pathway_[hsa04340]	0.309
Calcium_signaling_pathway_[hsa04020]	Phosphatidylinositol_signaling_system_[hsa04070]	0.309
FoxO_signaling_pathway_[hsa04068]	Phosphatidylinositol_signaling_system_[hsa04070]	0.309
Apelin_signaling_pathway_[hsa04371]	Calcium_signaling_pathway_[hsa04020]	0.31
Adipocytokine_signaling_pathway_[hsa04920]	Glucagon_signaling_pathway_[hsa04922]	0.311
AMPK_signaling_pathway_[hsa04152]	HIF-1_signaling_pathway_[hsa04066]	0.311
p53_signaling_pathway_[hsa04115]	TNF_signaling_pathway_[hsa04668]	0.313
mTOR_signaling_pathway_[hsa04150]	Oxytocin_signaling_pathway_[hsa04921]	0.315
Phospholipase_D_signaling_pathway_[hsa04072]	VEGF_signaling_pathway_[hsa04370]	0.316
Adipocytokine_signaling_pathway_[hsa04920]	Notch_signaling_pathway_[hsa04330]	0.318
cAMP_signaling_pathway_[hsa04024]	Neurotrophin_signaling_pathway_[hsa04722]	0.319
NF-kappa_B_signaling_pathway_[hsa04064]	Relaxin_signaling_pathway_[hsa04926]	0.319
cAMP_signaling_pathway_[hsa04024]	Fc_epsilon_RI_signaling_pathway_[hsa04664]	0.32
cAMP_signaling_pathway_[hsa04024]	FoxO_signaling_pathway_[hsa04068]	0.32
Rap1_signaling_pathway_[hsa04015]	Thyroid_hormone_signaling_pathway_[hsa04919]	0.32
Glucagon_signaling_pathway_[hsa04922]	MAPK_signaling_pathway_[hsa04010]	0.321
Glucagon_signaling_pathway_[hsa04922]	NOD-like_receptor_signaling_pathway_[hsa04621]	0.321
Estrogen_signaling_pathway_[hsa04915]	Thyroid_hormone_signaling_pathway_[hsa04919]	0.321
AMPK_signaling_pathway_[hsa04152]	Hedgehog_signaling_pathway_[hsa04340]	0.322
T_cell_receptor_signaling_pathway_[hsa04660]	Thyroid_hormone_signaling_pathway_[hsa04919]	0.323
cAMP_signaling_pathway_[hsa04024]	Jak-STAT_signaling_pathway_[hsa04630]	0.324
Notch_signaling_pathway_[hsa04330]	PI3K-Akt_signaling_pathway_[hsa04151]	0.324
MAPK_signaling_pathway_[hsa04010]	p53_signaling_pathway_[hsa04115]	0.325
mTOR_signaling_pathway_[hsa04150]	VEGF_signaling_pathway_[hsa04370]	0.325
Glucagon_signaling_pathway_[hsa04922]	Hippo_signaling_pathway_[hsa04390]	0.326
C-type_lectin_receptor_signaling_pathway_[hsa04625]	Notch_signaling_pathway_[hsa04330]	0.327
Hippo_signaling_pathway_[hsa04390]	p53_signaling_pathway_[hsa04115]	0.327
Phospholipase_D_signaling_pathway_[hsa04072]	Prolactin_signaling_pathway_[hsa04917]	0.327
NF-kappa_B_signaling_pathway_[hsa04064]	T_cell_receptor_signaling_pathway_[hsa04660]	0.327
NF-kappa_B_signaling_pathway_[hsa04064]	Phosphatidylinositol_signaling_system_[hsa04070]	0.328
RIG-I-like_receptor_signaling_pathway_[hsa04622]	VEGF_signaling_pathway_[hsa04370]	0.328
ErbB_signaling_pathway_[hsa04012]	Glucagon_signaling_pathway_[hsa04922]	0.329
Apelin_signaling_pathway_[hsa04371]	Phosphatidylinositol_signaling_system_[hsa04070]	0.329
Hedgehog_signaling_pathway_[hsa04340]	NF-kappa_B_signaling_pathway_[hsa04064]	0.33
Chemokine_signaling_pathway_[hsa04062]	Glucagon_signaling_pathway_[hsa04922]	0.331
Apelin_signaling_pathway_[hsa04371]	Wnt_signaling_pathway_[hsa04310]	0.331
GnRH_signaling_pathway_[hsa04912]	Sphingolipid_signaling_pathway_[hsa04071]	0.332
Oxytocin_signaling_pathway_[hsa04921]	Wnt_signaling_pathway_[hsa04310]	0.332
cAMP_signaling_pathway_[hsa04024]	Ras_signaling_pathway_[hsa04014]	0.333
NF-kappa_B_signaling_pathway_[hsa04064]	TNF_signaling_pathway_[hsa04668]	0.333
AMPK_signaling_pathway_[hsa04152]	Phospholipase_D_signaling_pathway_[hsa04072]	0.334
Notch_signaling_pathway_[hsa04330]	Ras_signaling_pathway_[hsa04014]	0.335
Chemokine_signaling_pathway_[hsa04062]	Notch_signaling_pathway_[hsa04330]	0.336
Sphingolipid_signaling_pathway_[hsa04071]	VEGF_signaling_pathway_[hsa04370]	0.337
B_cell_receptor_signaling_pathway_[hsa04662]	cAMP_signaling_pathway_[hsa04024]	0.338
cAMP_signaling_pathway_[hsa04024]	PI3K-Akt_signaling_pathway_[hsa04151]	0.338
Prolactin_signaling_pathway_[hsa04917]	RIG-I-like_receptor_signaling_pathway_[hsa04622]	0.338
p53_signaling_pathway_[hsa04115]	Relaxin_signaling_pathway_[hsa04926]	0.339
Glucagon_signaling_pathway_[hsa04922]	GnRH_signaling_pathway_[hsa04912]	0.34
mTOR_signaling_pathway_[hsa04150]	Prolactin_signaling_pathway_[hsa04917]	0.341
cAMP_signaling_pathway_[hsa04024]	Toll-like_receptor_signaling_pathway_[hsa04620]	0.342
Phosphatidylinositol_signaling_system_[hsa04070]	VEGF_signaling_pathway_[hsa04370]	0.343
Estrogen_signaling_pathway_[hsa04915]	NF-kappa_B_signaling_pathway_[hsa04064]	0.344
HIF-1_signaling_pathway_[hsa04066]	Oxytocin_signaling_pathway_[hsa04921]	0.344
ErbB_signaling_pathway_[hsa04012]	p53_signaling_pathway_[hsa04115]	0.345
Oxytocin_signaling_pathway_[hsa04921]	Phosphatidylinositol_signaling_system_[hsa04070]	0.345
GnRH_signaling_pathway_[hsa04912]	RIG-I-like_receptor_signaling_pathway_[hsa04622]	0.345
TGF-beta_signaling_pathway_[hsa04350]	VEGF_signaling_pathway_[hsa04370]	0.345
cGMP-PKG_signaling_pathway_[hsa04022]	MAPK_signaling_pathway_[hsa04010]	0.346
Hedgehog_signaling_pathway_[hsa04340]	Thyroid_hormone_signaling_pathway_[hsa04919]	0.346
PPAR_signaling_pathway_[hsa03320]	Thyroid_hormone_signaling_pathway_[hsa04919]	0.346
Estrogen_signaling_pathway_[hsa04915]	p53_signaling_pathway_[hsa04115]	0.347
p53_signaling_pathway_[hsa04115]	PPAR_signaling_pathway_[hsa03320]	0.347
GnRH_signaling_pathway_[hsa04912]	TGF-beta_signaling_pathway_[hsa04350]	0.347
HIF-1_signaling_pathway_[hsa04066]	VEGF_signaling_pathway_[hsa04370]	0.347
Jak-STAT_signaling_pathway_[hsa04630]	Notch_signaling_pathway_[hsa04330]	0.348
Calcium_signaling_pathway_[hsa04020]	Prolactin_signaling_pathway_[hsa04917]	0.348
Prolactin_signaling_pathway_[hsa04917]	Sphingolipid_signaling_pathway_[hsa04071]	0.348
Calcium_signaling_pathway_[hsa04020]	GnRH_signaling_pathway_[hsa04912]	0.349
cGMP-PKG_signaling_pathway_[hsa04022]	Hippo_signaling_pathway_[hsa04390]	0.35
Notch_signaling_pathway_[hsa04330]	Phosphatidylinositol_signaling_system_[hsa04070]	0.352
p53_signaling_pathway_[hsa04115]	Rap1_signaling_pathway_[hsa04015]	0.352
Calcium_signaling_pathway_[hsa04020]	VEGF_signaling_pathway_[hsa04370]	0.352
Neurotrophin_signaling_pathway_[hsa04722]	Notch_signaling_pathway_[hsa04330]	0.353
NOD-like_receptor_signaling_pathway_[hsa04621]	p53_signaling_pathway_[hsa04115]	0.354
Phosphatidylinositol_signaling_system_[hsa04070]	Prolactin_signaling_pathway_[hsa04917]	0.354
Prolactin_signaling_pathway_[hsa04917]	TGF-beta_signaling_pathway_[hsa04350]	0.354
Calcium_signaling_pathway_[hsa04020]	NF-kappa_B_signaling_pathway_[hsa04064]	0.355
B_cell_receptor_signaling_pathway_[hsa04662]	Notch_signaling_pathway_[hsa04330]	0.355
FoxO_signaling_pathway_[hsa04068]	Notch_signaling_pathway_[hsa04330]	0.355
AMPK_signaling_pathway_[hsa04152]	RIG-I-like_receptor_signaling_pathway_[hsa04622]	0.356
cAMP_signaling_pathway_[hsa04024]	C-type_lectin_receptor_signaling_pathway_[hsa04625]	0.357
GnRH_signaling_pathway_[hsa04912]	mTOR_signaling_pathway_[hsa04150]	0.357
Phospholipase_D_signaling_pathway_[hsa04072]	Thyroid_hormone_signaling_pathway_[hsa04919]	0.358
NF-kappa_B_signaling_pathway_[hsa04064]	Phospholipase_D_signaling_pathway_[hsa04072]	0.36
AMPK_signaling_pathway_[hsa04152]	Sphingolipid_signaling_pathway_[hsa04071]	0.36
AMPK_signaling_pathway_[hsa04152]	mTOR_signaling_pathway_[hsa04150]	0.361
VEGF_signaling_pathway_[hsa04370]	Wnt_signaling_pathway_[hsa04310]	0.361
Adipocytokine_signaling_pathway_[hsa04920]	cAMP_signaling_pathway_[hsa04024]	0.362
cGMP-PKG_signaling_pathway_[hsa04022]	ErbB_signaling_pathway_[hsa04012]	0.362
cGMP-PKG_signaling_pathway_[hsa04022]	NOD-like_receptor_signaling_pathway_[hsa04621]	0.362
Glucagon_signaling_pathway_[hsa04922]	T_cell_receptor_signaling_pathway_[hsa04660]	0.362
NF-kappa_B_signaling_pathway_[hsa04064]	RIG-I-like_receptor_signaling_pathway_[hsa04622]	0.363
Glucagon_signaling_pathway_[hsa04922]	Relaxin_signaling_pathway_[hsa04926]	0.364
p53_signaling_pathway_[hsa04115]	T_cell_receptor_signaling_pathway_[hsa04660]	0.364
Prolactin_signaling_pathway_[hsa04917]	Wnt_signaling_pathway_[hsa04310]	0.364
AMPK_signaling_pathway_[hsa04152]	Calcium_signaling_pathway_[hsa04020]	0.365
cAMP_signaling_pathway_[hsa04024]	Insulin_signaling_pathway_[hsa04910]	0.365
GnRH_signaling_pathway_[hsa04912]	Phosphatidylinositol_signaling_system_[hsa04070]	0.366
cAMP_signaling_pathway_[hsa04024]	Chemokine_signaling_pathway_[hsa04062]	0.367
Calcium_signaling_pathway_[hsa04020]	Glucagon_signaling_pathway_[hsa04922]	0.369
AMPK_signaling_pathway_[hsa04152]	TGF-beta_signaling_pathway_[hsa04350]	0.369
mTOR_signaling_pathway_[hsa04150]	NF-kappa_B_signaling_pathway_[hsa04064]	0.37
Calcium_signaling_pathway_[hsa04020]	Thyroid_hormone_signaling_pathway_[hsa04919]	0.371
RIG-I-like_receptor_signaling_pathway_[hsa04622]	Thyroid_hormone_signaling_pathway_[hsa04919]	0.371
AMPK_signaling_pathway_[hsa04152]	Phosphatidylinositol_signaling_system_[hsa04070]	0.372
NF-kappa_B_signaling_pathway_[hsa04064]	PPAR_signaling_pathway_[hsa03320]	0.375
NF-kappa_B_signaling_pathway_[hsa04064]	Sphingolipid_signaling_pathway_[hsa04071]	0.375
mTOR_signaling_pathway_[hsa04150]	Thyroid_hormone_signaling_pathway_[hsa04919]	0.376
NF-kappa_B_signaling_pathway_[hsa04064]	TGF-beta_signaling_pathway_[hsa04350]	0.377
Glucagon_signaling_pathway_[hsa04922]	Rap1_signaling_pathway_[hsa04015]	0.378
cGMP-PKG_signaling_pathway_[hsa04022]	Relaxin_signaling_pathway_[hsa04926]	0.38
Sphingolipid_signaling_pathway_[hsa04071]	Thyroid_hormone_signaling_pathway_[hsa04919]	0.38
GnRH_signaling_pathway_[hsa04912]	Wnt_signaling_pathway_[hsa04310]	0.38
Hedgehog_signaling_pathway_[hsa04340]	p53_signaling_pathway_[hsa04115]	0.381
cGMP-PKG_signaling_pathway_[hsa04022]	TNF_signaling_pathway_[hsa04668]	0.381
cGMP-PKG_signaling_pathway_[hsa04022]	T_cell_receptor_signaling_pathway_[hsa04660]	0.384
Apelin_signaling_pathway_[hsa04371]	HIF-1_signaling_pathway_[hsa04066]	0.385
TGF-beta_signaling_pathway_[hsa04350]	Thyroid_hormone_signaling_pathway_[hsa04919]	0.385
NF-kappa_B_signaling_pathway_[hsa04064]	Wnt_signaling_pathway_[hsa04310]	0.385
Fc_epsilon_RI_signaling_pathway_[hsa04664]	Notch_signaling_pathway_[hsa04330]	0.386
AMPK_signaling_pathway_[hsa04152]	Wnt_signaling_pathway_[hsa04310]	0.388
PPAR_signaling_pathway_[hsa03320]	Prolactin_signaling_pathway_[hsa04917]	0.389
cGMP-PKG_signaling_pathway_[hsa04022]	Rap1_signaling_pathway_[hsa04015]	0.389
Phosphatidylinositol_signaling_system_[hsa04070]	Thyroid_hormone_signaling_pathway_[hsa04919]	0.391
Glucagon_signaling_pathway_[hsa04922]	RIG-I-like_receptor_signaling_pathway_[hsa04622]	0.392
p53_signaling_pathway_[hsa04115]	Phospholipase_D_signaling_pathway_[hsa04072]	0.393
Glucagon_signaling_pathway_[hsa04922]	TNF_signaling_pathway_[hsa04668]	0.397
Glucagon_signaling_pathway_[hsa04922]	Hedgehog_signaling_pathway_[hsa04340]	0.399
GnRH_signaling_pathway_[hsa04912]	HIF-1_signaling_pathway_[hsa04066]	0.4
Glucagon_signaling_pathway_[hsa04922]	Phospholipase_D_signaling_pathway_[hsa04072]	0.4
AMPK_signaling_pathway_[hsa04152]	PPAR_signaling_pathway_[hsa03320]	0.4
Thyroid_hormone_signaling_pathway_[hsa04919]	Wnt_signaling_pathway_[hsa04310]	0.4
Estrogen_signaling_pathway_[hsa04915]	Glucagon_signaling_pathway_[hsa04922]	0.401
Glucagon_signaling_pathway_[hsa04922]	mTOR_signaling_pathway_[hsa04150]	0.401
Notch_signaling_pathway_[hsa04330]	Oxytocin_signaling_pathway_[hsa04921]	0.401
cGMP-PKG_signaling_pathway_[hsa04022]	Estrogen_signaling_pathway_[hsa04915]	0.402
Apelin_signaling_pathway_[hsa04371]	Notch_signaling_pathway_[hsa04330]	0.408
Fc_epsilon_RI_signaling_pathway_[hsa04664]	HIF-1_signaling_pathway_[hsa04066]	0.409
Glucagon_signaling_pathway_[hsa04922]	TGF-beta_signaling_pathway_[hsa04350]	0.409
Glucagon_signaling_pathway_[hsa04922]	Wnt_signaling_pathway_[hsa04310]	0.409
cGMP-PKG_signaling_pathway_[hsa04022]	Hedgehog_signaling_pathway_[hsa04340]	0.41
Glucagon_signaling_pathway_[hsa04922]	Sphingolipid_signaling_pathway_[hsa04071]	0.411
HIF-1_signaling_pathway_[hsa04066]	Neurotrophin_signaling_pathway_[hsa04722]	0.413
p53_signaling_pathway_[hsa04115]	RIG-I-like_receptor_signaling_pathway_[hsa04622]	0.413
cAMP_signaling_pathway_[hsa04024]	MAPK_signaling_pathway_[hsa04010]	0.414
Calcium_signaling_pathway_[hsa04020]	p53_signaling_pathway_[hsa04115]	0.416
mTOR_signaling_pathway_[hsa04150]	p53_signaling_pathway_[hsa04115]	0.416
FoxO_signaling_pathway_[hsa04068]	HIF-1_signaling_pathway_[hsa04066]	0.417
cAMP_signaling_pathway_[hsa04024]	Hippo_signaling_pathway_[hsa04390]	0.418
p53_signaling_pathway_[hsa04115]	Phosphatidylinositol_signaling_system_[hsa04070]	0.418
p53_signaling_pathway_[hsa04115]	Sphingolipid_signaling_pathway_[hsa04071]	0.419
HIF-1_signaling_pathway_[hsa04066]	Jak-STAT_signaling_pathway_[hsa04630]	0.42
Oxytocin_signaling_pathway_[hsa04921]	PPAR_signaling_pathway_[hsa03320]	0.423
Calcium_signaling_pathway_[hsa04020]	cGMP-PKG_signaling_pathway_[hsa04022]	0.425
p53_signaling_pathway_[hsa04115]	TGF-beta_signaling_pathway_[hsa04350]	0.426
HIF-1_signaling_pathway_[hsa04066]	Ras_signaling_pathway_[hsa04014]	0.427
cGMP-PKG_signaling_pathway_[hsa04022]	Phospholipase_D_signaling_pathway_[hsa04072]	0.428
cAMP_signaling_pathway_[hsa04024]	ErbB_signaling_pathway_[hsa04012]	0.43
cAMP_signaling_pathway_[hsa04024]	NOD-like_receptor_signaling_pathway_[hsa04621]	0.43
cGMP-PKG_signaling_pathway_[hsa04022]	RIG-I-like_receptor_signaling_pathway_[hsa04622]	0.43
cGMP-PKG_signaling_pathway_[hsa04022]	mTOR_signaling_pathway_[hsa04150]	0.431
PPAR_signaling_pathway_[hsa03320]	VEGF_signaling_pathway_[hsa04370]	0.431
B_cell_receptor_signaling_pathway_[hsa04662]	HIF-1_signaling_pathway_[hsa04066]	0.432
HIF-1_signaling_pathway_[hsa04066]	PI3K-Akt_signaling_pathway_[hsa04151]	0.433
cAMP_signaling_pathway_[hsa04024]	TNF_signaling_pathway_[hsa04668]	0.433
GnRH_signaling_pathway_[hsa04912]	Notch_signaling_pathway_[hsa04330]	0.437
HIF-1_signaling_pathway_[hsa04066]	Toll-like_receptor_signaling_pathway_[hsa04620]	0.437
Glucagon_signaling_pathway_[hsa04922]	Phosphatidylinositol_signaling_system_[hsa04070]	0.438
cAMP_signaling_pathway_[hsa04024]	Relaxin_signaling_pathway_[hsa04926]	0.439
p53_signaling_pathway_[hsa04115]	Wnt_signaling_pathway_[hsa04310]	0.442
cGMP-PKG_signaling_pathway_[hsa04022]	Phosphatidylinositol_signaling_system_[hsa04070]	0.443
C-type_lectin_receptor_signaling_pathway_[hsa04625]	HIF-1_signaling_pathway_[hsa04066]	0.445
cGMP-PKG_signaling_pathway_[hsa04022]	Sphingolipid_signaling_pathway_[hsa04071]	0.445
cGMP-PKG_signaling_pathway_[hsa04022]	TGF-beta_signaling_pathway_[hsa04350]	0.447
cAMP_signaling_pathway_[hsa04024]	Rap1_signaling_pathway_[hsa04015]	0.448
cAMP_signaling_pathway_[hsa04024]	T_cell_receptor_signaling_pathway_[hsa04660]	0.451
Notch_signaling_pathway_[hsa04330]	VEGF_signaling_pathway_[hsa04370]	0.451
cGMP-PKG_signaling_pathway_[hsa04022]	Wnt_signaling_pathway_[hsa04310]	0.453
HIF-1_signaling_pathway_[hsa04066]	Insulin_signaling_pathway_[hsa04910]	0.454
Adipocytokine_signaling_pathway_[hsa04920]	HIF-1_signaling_pathway_[hsa04066]	0.455
Notch_signaling_pathway_[hsa04330]	Prolactin_signaling_pathway_[hsa04917]	0.455
cAMP_signaling_pathway_[hsa04024]	Estrogen_signaling_pathway_[hsa04915]	0.458
Chemokine_signaling_pathway_[hsa04062]	HIF-1_signaling_pathway_[hsa04066]	0.46
NF-kappa_B_signaling_pathway_[hsa04064]	Notch_signaling_pathway_[hsa04330]	0.462
Apelin_signaling_pathway_[hsa04371]	PPAR_signaling_pathway_[hsa03320]	0.465
AMPK_signaling_pathway_[hsa04152]	Notch_signaling_pathway_[hsa04330]	0.469
cAMP_signaling_pathway_[hsa04024]	Hedgehog_signaling_pathway_[hsa04340]	0.474
Fc_epsilon_RI_signaling_pathway_[hsa04664]	PPAR_signaling_pathway_[hsa03320]	0.48
Notch_signaling_pathway_[hsa04330]	Thyroid_hormone_signaling_pathway_[hsa04919]	0.481
Glucagon_signaling_pathway_[hsa04922]	Notch_signaling_pathway_[hsa04330]	0.482
Neurotrophin_signaling_pathway_[hsa04722]	PPAR_signaling_pathway_[hsa03320]	0.483
GnRH_signaling_pathway_[hsa04912]	PPAR_signaling_pathway_[hsa03320]	0.484
Calcium_signaling_pathway_[hsa04020]	cAMP_signaling_pathway_[hsa04024]	0.485
cAMP_signaling_pathway_[hsa04024]	Phospholipase_D_signaling_pathway_[hsa04072]	0.487
FoxO_signaling_pathway_[hsa04068]	PPAR_signaling_pathway_[hsa03320]	0.49
Jak-STAT_signaling_pathway_[hsa04630]	PPAR_signaling_pathway_[hsa03320]	0.493
cAMP_signaling_pathway_[hsa04024]	RIG-I-like_receptor_signaling_pathway_[hsa04622]	0.496
cAMP_signaling_pathway_[hsa04024]	mTOR_signaling_pathway_[hsa04150]	0.498
cAMP_signaling_pathway_[hsa04024]	Phosphatidylinositol_signaling_system_[hsa04070]	0.498
PPAR_signaling_pathway_[hsa03320]	Ras_signaling_pathway_[hsa04014]	0.498
HIF-1_signaling_pathway_[hsa04066]	MAPK_signaling_pathway_[hsa04010]	0.501
B_cell_receptor_signaling_pathway_[hsa04662]	PPAR_signaling_pathway_[hsa03320]	0.504
PI3K-Akt_signaling_pathway_[hsa04151]	PPAR_signaling_pathway_[hsa03320]	0.504
PPAR_signaling_pathway_[hsa03320]	Toll-like_receptor_signaling_pathway_[hsa04620]	0.504
HIF-1_signaling_pathway_[hsa04066]	Hippo_signaling_pathway_[hsa04390]	0.505
cAMP_signaling_pathway_[hsa04024]	Sphingolipid_signaling_pathway_[hsa04071]	0.508
C-type_lectin_receptor_signaling_pathway_[hsa04625]	PPAR_signaling_pathway_[hsa03320]	0.51
cAMP_signaling_pathway_[hsa04024]	TGF-beta_signaling_pathway_[hsa04350]	0.511
HIF-1_signaling_pathway_[hsa04066]	NOD-like_receptor_signaling_pathway_[hsa04621]	0.513
ErbB_signaling_pathway_[hsa04012]	HIF-1_signaling_pathway_[hsa04066]	0.516
Insulin_signaling_pathway_[hsa04910]	PPAR_signaling_pathway_[hsa03320]	0.518
cAMP_signaling_pathway_[hsa04024]	Wnt_signaling_pathway_[hsa04310]	0.519
Notch_signaling_pathway_[hsa04330]	p53_signaling_pathway_[hsa04115]	0.52
Adipocytokine_signaling_pathway_[hsa04920]	PPAR_signaling_pathway_[hsa03320]	0.523
HIF-1_signaling_pathway_[hsa04066]	TNF_signaling_pathway_[hsa04668]	0.525
HIF-1_signaling_pathway_[hsa04066]	Relaxin_signaling_pathway_[hsa04926]	0.529
Chemokine_signaling_pathway_[hsa04062]	PPAR_signaling_pathway_[hsa03320]	0.53
HIF-1_signaling_pathway_[hsa04066]	Rap1_signaling_pathway_[hsa04015]	0.534
HIF-1_signaling_pathway_[hsa04066]	T_cell_receptor_signaling_pathway_[hsa04660]	0.534
cGMP-PKG_signaling_pathway_[hsa04022]	Notch_signaling_pathway_[hsa04330]	0.536
Estrogen_signaling_pathway_[hsa04915]	HIF-1_signaling_pathway_[hsa04066]	0.548
Hedgehog_signaling_pathway_[hsa04340]	HIF-1_signaling_pathway_[hsa04066]	0.557
MAPK_signaling_pathway_[hsa04010]	PPAR_signaling_pathway_[hsa03320]	0.56
Hippo_signaling_pathway_[hsa04390]	PPAR_signaling_pathway_[hsa03320]	0.564
Calcium_signaling_pathway_[hsa04020]	HIF-1_signaling_pathway_[hsa04066]	0.566
NOD-like_receptor_signaling_pathway_[hsa04621]	PPAR_signaling_pathway_[hsa03320]	0.567
HIF-1_signaling_pathway_[hsa04066]	Phosphatidylinositol_signaling_system_[hsa04070]	0.571
ErbB_signaling_pathway_[hsa04012]	PPAR_signaling_pathway_[hsa03320]	0.572
HIF-1_signaling_pathway_[hsa04066]	Phospholipase_D_signaling_pathway_[hsa04072]	0.574
HIF-1_signaling_pathway_[hsa04066]	mTOR_signaling_pathway_[hsa04150]	0.576
HIF-1_signaling_pathway_[hsa04066]	RIG-I-like_receptor_signaling_pathway_[hsa04622]	0.578
PPAR_signaling_pathway_[hsa03320]	T_cell_receptor_signaling_pathway_[hsa04660]	0.59
PPAR_signaling_pathway_[hsa03320]	Relaxin_signaling_pathway_[hsa04926]	0.591
HIF-1_signaling_pathway_[hsa04066]	Sphingolipid_signaling_pathway_[hsa04071]	0.592
cAMP_signaling_pathway_[hsa04024]	Notch_signaling_pathway_[hsa04330]	0.593
PPAR_signaling_pathway_[hsa03320]	TNF_signaling_pathway_[hsa04668]	0.593
PPAR_signaling_pathway_[hsa03320]	Rap1_signaling_pathway_[hsa04015]	0.594
HIF-1_signaling_pathway_[hsa04066]	TGF-beta_signaling_pathway_[hsa04350]	0.594
HIF-1_signaling_pathway_[hsa04066]	Wnt_signaling_pathway_[hsa04310]	0.597
Estrogen_signaling_pathway_[hsa04915]	PPAR_signaling_pathway_[hsa03320]	0.612
Hedgehog_signaling_pathway_[hsa04340]	PPAR_signaling_pathway_[hsa03320]	0.613
Calcium_signaling_pathway_[hsa04020]	PPAR_signaling_pathway_[hsa03320]	0.616
Phosphatidylinositol_signaling_system_[hsa04070]	PPAR_signaling_pathway_[hsa03320]	0.624
mTOR_signaling_pathway_[hsa04150]	PPAR_signaling_pathway_[hsa03320]	0.628
PPAR_signaling_pathway_[hsa03320]	RIG-I-like_receptor_signaling_pathway_[hsa04622]	0.629
Phospholipase_D_signaling_pathway_[hsa04072]	PPAR_signaling_pathway_[hsa03320]	0.631
PPAR_signaling_pathway_[hsa03320]	Wnt_signaling_pathway_[hsa04310]	0.645
PPAR_signaling_pathway_[hsa03320]	Sphingolipid_signaling_pathway_[hsa04071]	0.646
PPAR_signaling_pathway_[hsa03320]	TGF-beta_signaling_pathway_[hsa04350]	0.646
HIF-1_signaling_pathway_[hsa04066]	Notch_signaling_pathway_[hsa04330]	0.669
Notch_signaling_pathway_[hsa04330]	PPAR_signaling_pathway_[hsa03320]	0.715

## Sheet: STN4m
network A	network B	Hjs
Neurotrophin_signaling_pathway_[hsa04722]	Ras_signaling_pathway_[hsa04014]	0.115
Adipocytokine_signaling_pathway_[hsa04920]	B_cell_receptor_signaling_pathway_[hsa04662]	0.119
Apelin_signaling_pathway_[hsa04371]	Chemokine_signaling_pathway_[hsa04062]	0.131
Estrogen_signaling_pathway_[hsa04915]	TNF_signaling_pathway_[hsa04668]	0.137
cAMP_signaling_pathway_[hsa04024]	cGMP-PKG_signaling_pathway_[hsa04022]	0.138
MAPK_signaling_pathway_[hsa04010]	NOD-like_receptor_signaling_pathway_[hsa04621]	0.15
C-type_lectin_receptor_signaling_pathway_[hsa04625]	Insulin_signaling_pathway_[hsa04910]	0.152
Apelin_signaling_pathway_[hsa04371]	VEGF_signaling_pathway_[hsa04370]	0.157
Oxytocin_signaling_pathway_[hsa04921]	Ras_signaling_pathway_[hsa04014]	0.159
Thyroid_hormone_signaling_pathway_[hsa04919]	VEGF_signaling_pathway_[hsa04370]	0.159
Chemokine_signaling_pathway_[hsa04062]	Insulin_signaling_pathway_[hsa04910]	0.16
B_cell_receptor_signaling_pathway_[hsa04662]	Insulin_signaling_pathway_[hsa04910]	0.161
B_cell_receptor_signaling_pathway_[hsa04662]	Chemokine_signaling_pathway_[hsa04062]	0.162
ErbB_signaling_pathway_[hsa04012]	Sphingolipid_signaling_pathway_[hsa04071]	0.162
ErbB_signaling_pathway_[hsa04012]	MAPK_signaling_pathway_[hsa04010]	0.163
Insulin_signaling_pathway_[hsa04910]	Ras_signaling_pathway_[hsa04014]	0.164
Sphingolipid_signaling_pathway_[hsa04071]	TGF-beta_signaling_pathway_[hsa04350]	0.167
FoxO_signaling_pathway_[hsa04068]	Jak-STAT_signaling_pathway_[hsa04630]	0.168
RIG-I-like_receptor_signaling_pathway_[hsa04622]	Wnt_signaling_pathway_[hsa04310]	0.169
Adipocytokine_signaling_pathway_[hsa04920]	Chemokine_signaling_pathway_[hsa04062]	0.171
C-type_lectin_receptor_signaling_pathway_[hsa04625]	Ras_signaling_pathway_[hsa04014]	0.171
Prolactin_signaling_pathway_[hsa04917]	Thyroid_hormone_signaling_pathway_[hsa04919]	0.172
Adipocytokine_signaling_pathway_[hsa04920]	Insulin_signaling_pathway_[hsa04910]	0.173
Apelin_signaling_pathway_[hsa04371]	GnRH_signaling_pathway_[hsa04912]	0.175
Insulin_signaling_pathway_[hsa04910]	MAPK_signaling_pathway_[hsa04010]	0.175
AMPK_signaling_pathway_[hsa04152]	Prolactin_signaling_pathway_[hsa04917]	0.175
PI3K-Akt_signaling_pathway_[hsa04151]	Ras_signaling_pathway_[hsa04014]	0.176
MAPK_signaling_pathway_[hsa04010]	Ras_signaling_pathway_[hsa04014]	0.178
ErbB_signaling_pathway_[hsa04012]	NOD-like_receptor_signaling_pathway_[hsa04621]	0.179
RIG-I-like_receptor_signaling_pathway_[hsa04622]	TGF-beta_signaling_pathway_[hsa04350]	0.179
Apelin_signaling_pathway_[hsa04371]	B_cell_receptor_signaling_pathway_[hsa04662]	0.18
Chemokine_signaling_pathway_[hsa04062]	Fc_epsilon_RI_signaling_pathway_[hsa04664]	0.181
Neurotrophin_signaling_pathway_[hsa04722]	Oxytocin_signaling_pathway_[hsa04921]	0.182
Insulin_signaling_pathway_[hsa04910]	Neurotrophin_signaling_pathway_[hsa04722]	0.183
Adipocytokine_signaling_pathway_[hsa04920]	Ras_signaling_pathway_[hsa04014]	0.184
Adipocytokine_signaling_pathway_[hsa04920]	MAPK_signaling_pathway_[hsa04010]	0.185
C-type_lectin_receptor_signaling_pathway_[hsa04625]	MAPK_signaling_pathway_[hsa04010]	0.185
Oxytocin_signaling_pathway_[hsa04921]	Thyroid_hormone_signaling_pathway_[hsa04919]	0.187
Fc_epsilon_RI_signaling_pathway_[hsa04664]	Insulin_signaling_pathway_[hsa04910]	0.188
GnRH_signaling_pathway_[hsa04912]	VEGF_signaling_pathway_[hsa04370]	0.188
MAPK_signaling_pathway_[hsa04010]	RIG-I-like_receptor_signaling_pathway_[hsa04622]	0.189
RIG-I-like_receptor_signaling_pathway_[hsa04622]	Sphingolipid_signaling_pathway_[hsa04071]	0.189
Ras_signaling_pathway_[hsa04014]	Toll-like_receptor_signaling_pathway_[hsa04620]	0.19
GnRH_signaling_pathway_[hsa04912]	Thyroid_hormone_signaling_pathway_[hsa04919]	0.195
Relaxin_signaling_pathway_[hsa04926]	TNF_signaling_pathway_[hsa04668]	0.195
Oxytocin_signaling_pathway_[hsa04921]	Toll-like_receptor_signaling_pathway_[hsa04620]	0.196
C-type_lectin_receptor_signaling_pathway_[hsa04625]	Neurotrophin_signaling_pathway_[hsa04722]	0.198
ErbB_signaling_pathway_[hsa04012]	Relaxin_signaling_pathway_[hsa04926]	0.198
Adipocytokine_signaling_pathway_[hsa04920]	TNF_signaling_pathway_[hsa04668]	0.198
Fc_epsilon_RI_signaling_pathway_[hsa04664]	VEGF_signaling_pathway_[hsa04370]	0.198
NOD-like_receptor_signaling_pathway_[hsa04621]	Wnt_signaling_pathway_[hsa04310]	0.198
Adipocytokine_signaling_pathway_[hsa04920]	Apelin_signaling_pathway_[hsa04371]	0.199
Adipocytokine_signaling_pathway_[hsa04920]	C-type_lectin_receptor_signaling_pathway_[hsa04625]	0.199
MAPK_signaling_pathway_[hsa04010]	T_cell_receptor_signaling_pathway_[hsa04660]	0.199
NOD-like_receptor_signaling_pathway_[hsa04621]	TGF-beta_signaling_pathway_[hsa04350]	0.199
Relaxin_signaling_pathway_[hsa04926]	Sphingolipid_signaling_pathway_[hsa04071]	0.202
Insulin_signaling_pathway_[hsa04910]	T_cell_receptor_signaling_pathway_[hsa04660]	0.203
RIG-I-like_receptor_signaling_pathway_[hsa04622]	T_cell_receptor_signaling_pathway_[hsa04660]	0.203
ErbB_signaling_pathway_[hsa04012]	TGF-beta_signaling_pathway_[hsa04350]	0.203
B_cell_receptor_signaling_pathway_[hsa04662]	C-type_lectin_receptor_signaling_pathway_[hsa04625]	0.204
Relaxin_signaling_pathway_[hsa04926]	TGF-beta_signaling_pathway_[hsa04350]	0.204
Estrogen_signaling_pathway_[hsa04915]	Relaxin_signaling_pathway_[hsa04926]	0.205
cAMP_signaling_pathway_[hsa04024]	HIF-1_signaling_pathway_[hsa04066]	0.206
Neurotrophin_signaling_pathway_[hsa04722]	PI3K-Akt_signaling_pathway_[hsa04151]	0.206
AMPK_signaling_pathway_[hsa04152]	Thyroid_hormone_signaling_pathway_[hsa04919]	0.206
MAPK_signaling_pathway_[hsa04010]	Relaxin_signaling_pathway_[hsa04926]	0.207
mTOR_signaling_pathway_[hsa04150]	Wnt_signaling_pathway_[hsa04310]	0.207
ErbB_signaling_pathway_[hsa04012]	Insulin_signaling_pathway_[hsa04910]	0.209
TGF-beta_signaling_pathway_[hsa04350]	Wnt_signaling_pathway_[hsa04310]	0.209
Apelin_signaling_pathway_[hsa04371]	Fc_epsilon_RI_signaling_pathway_[hsa04664]	0.21
Calcium_signaling_pathway_[hsa04020]	NOD-like_receptor_signaling_pathway_[hsa04621]	0.21
MAPK_signaling_pathway_[hsa04010]	Phospholipase_D_signaling_pathway_[hsa04072]	0.21
mTOR_signaling_pathway_[hsa04150]	RIG-I-like_receptor_signaling_pathway_[hsa04622]	0.21
MAPK_signaling_pathway_[hsa04010]	Toll-like_receptor_signaling_pathway_[hsa04620]	0.21
Hedgehog_signaling_pathway_[hsa04340]	MAPK_signaling_pathway_[hsa04010]	0.212
NOD-like_receptor_signaling_pathway_[hsa04621]	RIG-I-like_receptor_signaling_pathway_[hsa04622]	0.213
Hedgehog_signaling_pathway_[hsa04340]	Wnt_signaling_pathway_[hsa04310]	0.214
AMPK_signaling_pathway_[hsa04152]	p53_signaling_pathway_[hsa04115]	0.215
B_cell_receptor_signaling_pathway_[hsa04662]	Ras_signaling_pathway_[hsa04014]	0.215
Apelin_signaling_pathway_[hsa04371]	Insulin_signaling_pathway_[hsa04910]	0.216
ErbB_signaling_pathway_[hsa04012]	RIG-I-like_receptor_signaling_pathway_[hsa04622]	0.216
MAPK_signaling_pathway_[hsa04010]	Sphingolipid_signaling_pathway_[hsa04071]	0.216
Hedgehog_signaling_pathway_[hsa04340]	T_cell_receptor_signaling_pathway_[hsa04660]	0.216
Adipocytokine_signaling_pathway_[hsa04920]	Neurotrophin_signaling_pathway_[hsa04722]	0.217
B_cell_receptor_signaling_pathway_[hsa04662]	Fc_epsilon_RI_signaling_pathway_[hsa04664]	0.218
Apelin_signaling_pathway_[hsa04371]	Oxytocin_signaling_pathway_[hsa04921]	0.218
mTOR_signaling_pathway_[hsa04150]	T_cell_receptor_signaling_pathway_[hsa04660]	0.218
B_cell_receptor_signaling_pathway_[hsa04662]	TNF_signaling_pathway_[hsa04668]	0.218
AMPK_signaling_pathway_[hsa04152]	PI3K-Akt_signaling_pathway_[hsa04151]	0.219
ErbB_signaling_pathway_[hsa04012]	Ras_signaling_pathway_[hsa04014]	0.219
Jak-STAT_signaling_pathway_[hsa04630]	PI3K-Akt_signaling_pathway_[hsa04151]	0.22
Chemokine_signaling_pathway_[hsa04062]	TNF_signaling_pathway_[hsa04668]	0.22
Fc_epsilon_RI_signaling_pathway_[hsa04664]	Neurotrophin_signaling_pathway_[hsa04722]	0.221
Chemokine_signaling_pathway_[hsa04062]	Ras_signaling_pathway_[hsa04014]	0.221
Chemokine_signaling_pathway_[hsa04062]	VEGF_signaling_pathway_[hsa04370]	0.221
Apelin_signaling_pathway_[hsa04371]	Thyroid_hormone_signaling_pathway_[hsa04919]	0.222
T_cell_receptor_signaling_pathway_[hsa04660]	Wnt_signaling_pathway_[hsa04310]	0.222
Chemokine_signaling_pathway_[hsa04062]	Neurotrophin_signaling_pathway_[hsa04722]	0.223
Sphingolipid_signaling_pathway_[hsa04071]	Wnt_signaling_pathway_[hsa04310]	0.223
GnRH_signaling_pathway_[hsa04912]	Oxytocin_signaling_pathway_[hsa04921]	0.224
Neurotrophin_signaling_pathway_[hsa04722]	Thyroid_hormone_signaling_pathway_[hsa04919]	0.224
MAPK_signaling_pathway_[hsa04010]	Wnt_signaling_pathway_[hsa04310]	0.224
Apelin_signaling_pathway_[hsa04371]	Neurotrophin_signaling_pathway_[hsa04722]	0.225
Hippo_signaling_pathway_[hsa04390]	Notch_signaling_pathway_[hsa04330]	0.225
MAPK_signaling_pathway_[hsa04010]	TGF-beta_signaling_pathway_[hsa04350]	0.225
cGMP-PKG_signaling_pathway_[hsa04022]	Glucagon_signaling_pathway_[hsa04922]	0.226
Chemokine_signaling_pathway_[hsa04062]	C-type_lectin_receptor_signaling_pathway_[hsa04625]	0.228
C-type_lectin_receptor_signaling_pathway_[hsa04625]	ErbB_signaling_pathway_[hsa04012]	0.228
Apelin_signaling_pathway_[hsa04371]	Ras_signaling_pathway_[hsa04014]	0.228
Adipocytokine_signaling_pathway_[hsa04920]	Relaxin_signaling_pathway_[hsa04926]	0.228
Adipocytokine_signaling_pathway_[hsa04920]	Oxytocin_signaling_pathway_[hsa04921]	0.229
HIF-1_signaling_pathway_[hsa04066]	PPAR_signaling_pathway_[hsa03320]	0.23
Hedgehog_signaling_pathway_[hsa04340]	RIG-I-like_receptor_signaling_pathway_[hsa04622]	0.23
MAPK_signaling_pathway_[hsa04010]	Neurotrophin_signaling_pathway_[hsa04722]	0.232
B_cell_receptor_signaling_pathway_[hsa04662]	MAPK_signaling_pathway_[hsa04010]	0.233
Hippo_signaling_pathway_[hsa04390]	Phospholipase_D_signaling_pathway_[hsa04072]	0.233
B_cell_receptor_signaling_pathway_[hsa04662]	Neurotrophin_signaling_pathway_[hsa04722]	0.234
Relaxin_signaling_pathway_[hsa04926]	RIG-I-like_receptor_signaling_pathway_[hsa04622]	0.234
NOD-like_receptor_signaling_pathway_[hsa04621]	Sphingolipid_signaling_pathway_[hsa04071]	0.235
ErbB_signaling_pathway_[hsa04012]	T_cell_receptor_signaling_pathway_[hsa04660]	0.235
NOD-like_receptor_signaling_pathway_[hsa04621]	Toll-like_receptor_signaling_pathway_[hsa04620]	0.235
C-type_lectin_receptor_signaling_pathway_[hsa04625]	NOD-like_receptor_signaling_pathway_[hsa04621]	0.236
Adipocytokine_signaling_pathway_[hsa04920]	Estrogen_signaling_pathway_[hsa04915]	0.237
C-type_lectin_receptor_signaling_pathway_[hsa04625]	Oxytocin_signaling_pathway_[hsa04921]	0.237
NOD-like_receptor_signaling_pathway_[hsa04621]	Phospholipase_D_signaling_pathway_[hsa04072]	0.237
ErbB_signaling_pathway_[hsa04012]	Wnt_signaling_pathway_[hsa04310]	0.237
Neurotrophin_signaling_pathway_[hsa04722]	Toll-like_receptor_signaling_pathway_[hsa04620]	0.238
Phospholipase_D_signaling_pathway_[hsa04072]	Relaxin_signaling_pathway_[hsa04926]	0.239
Phospholipase_D_signaling_pathway_[hsa04072]	RIG-I-like_receptor_signaling_pathway_[hsa04622]	0.239
B_cell_receptor_signaling_pathway_[hsa04662]	Estrogen_signaling_pathway_[hsa04915]	0.241
Phospholipase_D_signaling_pathway_[hsa04072]	TGF-beta_signaling_pathway_[hsa04350]	0.242
Neurotrophin_signaling_pathway_[hsa04722]	VEGF_signaling_pathway_[hsa04370]	0.242
Insulin_signaling_pathway_[hsa04910]	NOD-like_receptor_signaling_pathway_[hsa04621]	0.243
Prolactin_signaling_pathway_[hsa04917]	VEGF_signaling_pathway_[hsa04370]	0.243
Hippo_signaling_pathway_[hsa04390]	NOD-like_receptor_signaling_pathway_[hsa04621]	0.244
Hippo_signaling_pathway_[hsa04390]	Rap1_signaling_pathway_[hsa04015]	0.244
Ras_signaling_pathway_[hsa04014]	Thyroid_hormone_signaling_pathway_[hsa04919]	0.244
Apelin_signaling_pathway_[hsa04371]	TNF_signaling_pathway_[hsa04668]	0.244
C-type_lectin_receptor_signaling_pathway_[hsa04625]	Toll-like_receptor_signaling_pathway_[hsa04620]	0.245
B_cell_receptor_signaling_pathway_[hsa04662]	Oxytocin_signaling_pathway_[hsa04921]	0.246
Insulin_signaling_pathway_[hsa04910]	PI3K-Akt_signaling_pathway_[hsa04151]	0.247
Adipocytokine_signaling_pathway_[hsa04920]	T_cell_receptor_signaling_pathway_[hsa04660]	0.247
B_cell_receptor_signaling_pathway_[hsa04662]	T_cell_receptor_signaling_pathway_[hsa04660]	0.247
C-type_lectin_receptor_signaling_pathway_[hsa04625]	T_cell_receptor_signaling_pathway_[hsa04660]	0.247
NOD-like_receptor_signaling_pathway_[hsa04621]	T_cell_receptor_signaling_pathway_[hsa04660]	0.247
AMPK_signaling_pathway_[hsa04152]	Jak-STAT_signaling_pathway_[hsa04630]	0.248
Oxytocin_signaling_pathway_[hsa04921]	PI3K-Akt_signaling_pathway_[hsa04151]	0.248
C-type_lectin_receptor_signaling_pathway_[hsa04625]	Relaxin_signaling_pathway_[hsa04926]	0.248
C-type_lectin_receptor_signaling_pathway_[hsa04625]	Fc_epsilon_RI_signaling_pathway_[hsa04664]	0.249
ErbB_signaling_pathway_[hsa04012]	Hedgehog_signaling_pathway_[hsa04340]	0.249
mTOR_signaling_pathway_[hsa04150]	NOD-like_receptor_signaling_pathway_[hsa04621]	0.249
Insulin_signaling_pathway_[hsa04910]	Oxytocin_signaling_pathway_[hsa04921]	0.249
MAPK_signaling_pathway_[hsa04010]	PI3K-Akt_signaling_pathway_[hsa04151]	0.25
NOD-like_receptor_signaling_pathway_[hsa04621]	Ras_signaling_pathway_[hsa04014]	0.25
ErbB_signaling_pathway_[hsa04012]	Neurotrophin_signaling_pathway_[hsa04722]	0.251
Calcium_signaling_pathway_[hsa04020]	TGF-beta_signaling_pathway_[hsa04350]	0.252
Apelin_signaling_pathway_[hsa04371]	C-type_lectin_receptor_signaling_pathway_[hsa04625]	0.253
Hippo_signaling_pathway_[hsa04390]	Wnt_signaling_pathway_[hsa04310]	0.253
ErbB_signaling_pathway_[hsa04012]	Phospholipase_D_signaling_pathway_[hsa04072]	0.254
Insulin_signaling_pathway_[hsa04910]	Relaxin_signaling_pathway_[hsa04926]	0.254
Oxytocin_signaling_pathway_[hsa04921]	Prolactin_signaling_pathway_[hsa04917]	0.255
Fc_epsilon_RI_signaling_pathway_[hsa04664]	Ras_signaling_pathway_[hsa04014]	0.255
mTOR_signaling_pathway_[hsa04150]	TGF-beta_signaling_pathway_[hsa04350]	0.255
Phospholipase_D_signaling_pathway_[hsa04072]	Sphingolipid_signaling_pathway_[hsa04071]	0.256
Calcium_signaling_pathway_[hsa04020]	Toll-like_receptor_signaling_pathway_[hsa04620]	0.256
Adipocytokine_signaling_pathway_[hsa04920]	PI3K-Akt_signaling_pathway_[hsa04151]	0.257
Apelin_signaling_pathway_[hsa04371]	PI3K-Akt_signaling_pathway_[hsa04151]	0.257
Chemokine_signaling_pathway_[hsa04062]	GnRH_signaling_pathway_[hsa04912]	0.258
AMPK_signaling_pathway_[hsa04152]	VEGF_signaling_pathway_[hsa04370]	0.258
Hedgehog_signaling_pathway_[hsa04340]	Insulin_signaling_pathway_[hsa04910]	0.259
Ras_signaling_pathway_[hsa04014]	Relaxin_signaling_pathway_[hsa04926]	0.259
T_cell_receptor_signaling_pathway_[hsa04660]	TGF-beta_signaling_pathway_[hsa04350]	0.259
Relaxin_signaling_pathway_[hsa04926]	Toll-like_receptor_signaling_pathway_[hsa04620]	0.259
Oxytocin_signaling_pathway_[hsa04921]	VEGF_signaling_pathway_[hsa04370]	0.259
ErbB_signaling_pathway_[hsa04012]	mTOR_signaling_pathway_[hsa04150]	0.26
Adipocytokine_signaling_pathway_[hsa04920]	ErbB_signaling_pathway_[hsa04012]	0.261
cAMP_signaling_pathway_[hsa04024]	Glucagon_signaling_pathway_[hsa04922]	0.261
ErbB_signaling_pathway_[hsa04012]	Toll-like_receptor_signaling_pathway_[hsa04620]	0.261
PI3K-Akt_signaling_pathway_[hsa04151]	Toll-like_receptor_signaling_pathway_[hsa04620]	0.261
B_cell_receptor_signaling_pathway_[hsa04662]	VEGF_signaling_pathway_[hsa04370]	0.261
Hedgehog_signaling_pathway_[hsa04340]	NOD-like_receptor_signaling_pathway_[hsa04621]	0.262
Hedgehog_signaling_pathway_[hsa04340]	Sphingolipid_signaling_pathway_[hsa04071]	0.262
C-type_lectin_receptor_signaling_pathway_[hsa04625]	PI3K-Akt_signaling_pathway_[hsa04151]	0.263
NOD-like_receptor_signaling_pathway_[hsa04621]	Relaxin_signaling_pathway_[hsa04926]	0.263
Insulin_signaling_pathway_[hsa04910]	RIG-I-like_receptor_signaling_pathway_[hsa04622]	0.263
Calcium_signaling_pathway_[hsa04020]	ErbB_signaling_pathway_[hsa04012]	0.264
Adipocytokine_signaling_pathway_[hsa04920]	Fc_epsilon_RI_signaling_pathway_[hsa04664]	0.264
B_cell_receptor_signaling_pathway_[hsa04662]	GnRH_signaling_pathway_[hsa04912]	0.264
Fc_epsilon_RI_signaling_pathway_[hsa04664]	Thyroid_hormone_signaling_pathway_[hsa04919]	0.264
Insulin_signaling_pathway_[hsa04910]	TNF_signaling_pathway_[hsa04668]	0.264
Chemokine_signaling_pathway_[hsa04062]	Oxytocin_signaling_pathway_[hsa04921]	0.265
Hippo_signaling_pathway_[hsa04390]	MAPK_signaling_pathway_[hsa04010]	0.266
Sphingolipid_signaling_pathway_[hsa04071]	T_cell_receptor_signaling_pathway_[hsa04660]	0.266
AMPK_signaling_pathway_[hsa04152]	Neurotrophin_signaling_pathway_[hsa04722]	0.267
Chemokine_signaling_pathway_[hsa04062]	PI3K-Akt_signaling_pathway_[hsa04151]	0.267
cAMP_signaling_pathway_[hsa04024]	PPAR_signaling_pathway_[hsa03320]	0.267
Neurotrophin_signaling_pathway_[hsa04722]	Prolactin_signaling_pathway_[hsa04917]	0.267
B_cell_receptor_signaling_pathway_[hsa04662]	Relaxin_signaling_pathway_[hsa04926]	0.267
Adipocytokine_signaling_pathway_[hsa04920]	Toll-like_receptor_signaling_pathway_[hsa04620]	0.267
Chemokine_signaling_pathway_[hsa04062]	Estrogen_signaling_pathway_[hsa04915]	0.268
Relaxin_signaling_pathway_[hsa04926]	T_cell_receptor_signaling_pathway_[hsa04660]	0.268
Phospholipase_D_signaling_pathway_[hsa04072]	Toll-like_receptor_signaling_pathway_[hsa04620]	0.268
Chemokine_signaling_pathway_[hsa04062]	MAPK_signaling_pathway_[hsa04010]	0.272
PI3K-Akt_signaling_pathway_[hsa04151]	Rap1_signaling_pathway_[hsa04015]	0.272
Insulin_signaling_pathway_[hsa04910]	Sphingolipid_signaling_pathway_[hsa04071]	0.272
GnRH_signaling_pathway_[hsa04912]	Prolactin_signaling_pathway_[hsa04917]	0.273
p53_signaling_pathway_[hsa04115]	Prolactin_signaling_pathway_[hsa04917]	0.273
AMPK_signaling_pathway_[hsa04152]	Oxytocin_signaling_pathway_[hsa04921]	0.274
C-type_lectin_receptor_signaling_pathway_[hsa04625]	RIG-I-like_receptor_signaling_pathway_[hsa04622]	0.274
MAPK_signaling_pathway_[hsa04010]	Oxytocin_signaling_pathway_[hsa04921]	0.275
Calcium_signaling_pathway_[hsa04020]	Phospholipase_D_signaling_pathway_[hsa04072]	0.275
Calcium_signaling_pathway_[hsa04020]	MAPK_signaling_pathway_[hsa04010]	0.276
Calcium_signaling_pathway_[hsa04020]	Sphingolipid_signaling_pathway_[hsa04071]	0.276
Jak-STAT_signaling_pathway_[hsa04630]	Rap1_signaling_pathway_[hsa04015]	0.277
Insulin_signaling_pathway_[hsa04910]	VEGF_signaling_pathway_[hsa04370]	0.277
Notch_signaling_pathway_[hsa04330]	Wnt_signaling_pathway_[hsa04310]	0.277
Phospholipase_D_signaling_pathway_[hsa04072]	Wnt_signaling_pathway_[hsa04310]	0.277
AMPK_signaling_pathway_[hsa04152]	GnRH_signaling_pathway_[hsa04912]	0.278
MAPK_signaling_pathway_[hsa04010]	mTOR_signaling_pathway_[hsa04150]	0.278
Notch_signaling_pathway_[hsa04330]	Phospholipase_D_signaling_pathway_[hsa04072]	0.278
C-type_lectin_receptor_signaling_pathway_[hsa04625]	TNF_signaling_pathway_[hsa04668]	0.278
Ras_signaling_pathway_[hsa04014]	VEGF_signaling_pathway_[hsa04370]	0.278
C-type_lectin_receptor_signaling_pathway_[hsa04625]	Hedgehog_signaling_pathway_[hsa04340]	0.28
Hippo_signaling_pathway_[hsa04390]	RIG-I-like_receptor_signaling_pathway_[hsa04622]	0.28
PI3K-Akt_signaling_pathway_[hsa04151]	Thyroid_hormone_signaling_pathway_[hsa04919]	0.28
Calcium_signaling_pathway_[hsa04020]	Wnt_signaling_pathway_[hsa04310]	0.28
Neurotrophin_signaling_pathway_[hsa04722]	NOD-like_receptor_signaling_pathway_[hsa04621]	0.281
Apelin_signaling_pathway_[hsa04371]	Estrogen_signaling_pathway_[hsa04915]	0.282
Phospholipase_D_signaling_pathway_[hsa04072]	PI3K-Akt_signaling_pathway_[hsa04151]	0.282
AMPK_signaling_pathway_[hsa04152]	Ras_signaling_pathway_[hsa04014]	0.283
B_cell_receptor_signaling_pathway_[hsa04662]	Thyroid_hormone_signaling_pathway_[hsa04919]	0.283
Insulin_signaling_pathway_[hsa04910]	Toll-like_receptor_signaling_pathway_[hsa04620]	0.283
Estrogen_signaling_pathway_[hsa04915]	Insulin_signaling_pathway_[hsa04910]	0.284
Hedgehog_signaling_pathway_[hsa04340]	mTOR_signaling_pathway_[hsa04150]	0.284
Adipocytokine_signaling_pathway_[hsa04920]	Phospholipase_D_signaling_pathway_[hsa04072]	0.284
mTOR_signaling_pathway_[hsa04150]	Sphingolipid_signaling_pathway_[hsa04071]	0.284
Ras_signaling_pathway_[hsa04014]	TNF_signaling_pathway_[hsa04668]	0.284
Phospholipase_D_signaling_pathway_[hsa04072]	Ras_signaling_pathway_[hsa04014]	0.285
MAPK_signaling_pathway_[hsa04010]	TNF_signaling_pathway_[hsa04668]	0.285
C-type_lectin_receptor_signaling_pathway_[hsa04625]	Estrogen_signaling_pathway_[hsa04915]	0.286
Adipocytokine_signaling_pathway_[hsa04920]	GnRH_signaling_pathway_[hsa04912]	0.286
Insulin_signaling_pathway_[hsa04910]	Thyroid_hormone_signaling_pathway_[hsa04919]	0.286
Jak-STAT_signaling_pathway_[hsa04630]	p53_signaling_pathway_[hsa04115]	0.287
GnRH_signaling_pathway_[hsa04912]	Neurotrophin_signaling_pathway_[hsa04722]	0.289
cGMP-PKG_signaling_pathway_[hsa04022]	PPAR_signaling_pathway_[hsa03320]	0.289
PI3K-Akt_signaling_pathway_[hsa04151]	Prolactin_signaling_pathway_[hsa04917]	0.289
Chemokine_signaling_pathway_[hsa04062]	Thyroid_hormone_signaling_pathway_[hsa04919]	0.289
cGMP-PKG_signaling_pathway_[hsa04022]	HIF-1_signaling_pathway_[hsa04066]	0.29
B_cell_receptor_signaling_pathway_[hsa04662]	ErbB_signaling_pathway_[hsa04012]	0.291
FoxO_signaling_pathway_[hsa04068]	p53_signaling_pathway_[hsa04115]	0.291
Phospholipase_D_signaling_pathway_[hsa04072]	Rap1_signaling_pathway_[hsa04015]	0.291
Oxytocin_signaling_pathway_[hsa04921]	TNF_signaling_pathway_[hsa04668]	0.291
Prolactin_signaling_pathway_[hsa04917]	Ras_signaling_pathway_[hsa04014]	0.292
C-type_lectin_receptor_signaling_pathway_[hsa04625]	Sphingolipid_signaling_pathway_[hsa04071]	0.292
Chemokine_signaling_pathway_[hsa04062]	T_cell_receptor_signaling_pathway_[hsa04660]	0.292
Adipocytokine_signaling_pathway_[hsa04920]	VEGF_signaling_pathway_[hsa04370]	0.292
Hedgehog_signaling_pathway_[hsa04340]	Phospholipase_D_signaling_pathway_[hsa04072]	0.293
GnRH_signaling_pathway_[hsa04912]	PI3K-Akt_signaling_pathway_[hsa04151]	0.293
PI3K-Akt_signaling_pathway_[hsa04151]	VEGF_signaling_pathway_[hsa04370]	0.293
Adipocytokine_signaling_pathway_[hsa04920]	NOD-like_receptor_signaling_pathway_[hsa04621]	0.294
Hedgehog_signaling_pathway_[hsa04340]	Hippo_signaling_pathway_[hsa04390]	0.295
B_cell_receptor_signaling_pathway_[hsa04662]	PI3K-Akt_signaling_pathway_[hsa04151]	0.295
Calcium_signaling_pathway_[hsa04020]	RIG-I-like_receptor_signaling_pathway_[hsa04622]	0.295
C-type_lectin_receptor_signaling_pathway_[hsa04625]	Thyroid_hormone_signaling_pathway_[hsa04919]	0.295
GnRH_signaling_pathway_[hsa04912]	Ras_signaling_pathway_[hsa04014]	0.296
Phospholipase_D_signaling_pathway_[hsa04072]	TNF_signaling_pathway_[hsa04668]	0.296
Estrogen_signaling_pathway_[hsa04915]	MAPK_signaling_pathway_[hsa04010]	0.297
Chemokine_signaling_pathway_[hsa04062]	Relaxin_signaling_pathway_[hsa04926]	0.297
Calcium_signaling_pathway_[hsa04020]	Relaxin_signaling_pathway_[hsa04926]	0.298
Adipocytokine_signaling_pathway_[hsa04920]	Hedgehog_signaling_pathway_[hsa04340]	0.299
Fc_epsilon_RI_signaling_pathway_[hsa04664]	Oxytocin_signaling_pathway_[hsa04921]	0.299
FoxO_signaling_pathway_[hsa04068]	PI3K-Akt_signaling_pathway_[hsa04151]	0.299
Fc_epsilon_RI_signaling_pathway_[hsa04664]	T_cell_receptor_signaling_pathway_[hsa04660]	0.299
Ras_signaling_pathway_[hsa04014]	T_cell_receptor_signaling_pathway_[hsa04660]	0.299
Adipocytokine_signaling_pathway_[hsa04920]	RIG-I-like_receptor_signaling_pathway_[hsa04622]	0.3
Insulin_signaling_pathway_[hsa04910]	TGF-beta_signaling_pathway_[hsa04350]	0.3
Notch_signaling_pathway_[hsa04330]	TGF-beta_signaling_pathway_[hsa04350]	0.3
ErbB_signaling_pathway_[hsa04012]	Hippo_signaling_pathway_[hsa04390]	0.301
ErbB_signaling_pathway_[hsa04012]	PI3K-Akt_signaling_pathway_[hsa04151]	0.301
Oxytocin_signaling_pathway_[hsa04921]	Relaxin_signaling_pathway_[hsa04926]	0.302
Hedgehog_signaling_pathway_[hsa04340]	TGF-beta_signaling_pathway_[hsa04350]	0.302
Hippo_signaling_pathway_[hsa04390]	PI3K-Akt_signaling_pathway_[hsa04151]	0.303
FoxO_signaling_pathway_[hsa04068]	Rap1_signaling_pathway_[hsa04015]	0.303
Hippo_signaling_pathway_[hsa04390]	Sphingolipid_signaling_pathway_[hsa04071]	0.303
C-type_lectin_receptor_signaling_pathway_[hsa04625]	TGF-beta_signaling_pathway_[hsa04350]	0.303
NF-kappa_B_signaling_pathway_[hsa04064]	Prolactin_signaling_pathway_[hsa04917]	0.304
Hedgehog_signaling_pathway_[hsa04340]	Ras_signaling_pathway_[hsa04014]	0.304
Calcium_signaling_pathway_[hsa04020]	Hippo_signaling_pathway_[hsa04390]	0.305
C-type_lectin_receptor_signaling_pathway_[hsa04625]	Phospholipase_D_signaling_pathway_[hsa04072]	0.305
Adipocytokine_signaling_pathway_[hsa04920]	Thyroid_hormone_signaling_pathway_[hsa04919]	0.305
C-type_lectin_receptor_signaling_pathway_[hsa04625]	VEGF_signaling_pathway_[hsa04370]	0.305
Calcium_signaling_pathway_[hsa04020]	Notch_signaling_pathway_[hsa04330]	0.306
Insulin_signaling_pathway_[hsa04910]	Phospholipase_D_signaling_pathway_[hsa04072]	0.306
Adipocytokine_signaling_pathway_[hsa04920]	Sphingolipid_signaling_pathway_[hsa04071]	0.306
Notch_signaling_pathway_[hsa04330]	Sphingolipid_signaling_pathway_[hsa04071]	0.306
Fc_epsilon_RI_signaling_pathway_[hsa04664]	GnRH_signaling_pathway_[hsa04912]	0.307
Apelin_signaling_pathway_[hsa04371]	Prolactin_signaling_pathway_[hsa04917]	0.307
cGMP-PKG_signaling_pathway_[hsa04022]	Thyroid_hormone_signaling_pathway_[hsa04919]	0.307
Insulin_signaling_pathway_[hsa04910]	Wnt_signaling_pathway_[hsa04310]	0.307
GnRH_signaling_pathway_[hsa04912]	Insulin_signaling_pathway_[hsa04910]	0.308
NOD-like_receptor_signaling_pathway_[hsa04621]	PI3K-Akt_signaling_pathway_[hsa04151]	0.308
GnRH_signaling_pathway_[hsa04912]	TNF_signaling_pathway_[hsa04668]	0.308
Jak-STAT_signaling_pathway_[hsa04630]	Prolactin_signaling_pathway_[hsa04917]	0.309
Neurotrophin_signaling_pathway_[hsa04722]	T_cell_receptor_signaling_pathway_[hsa04660]	0.309
cGMP-PKG_signaling_pathway_[hsa04022]	Prolactin_signaling_pathway_[hsa04917]	0.31
Ras_signaling_pathway_[hsa04014]	Sphingolipid_signaling_pathway_[hsa04071]	0.31
Chemokine_signaling_pathway_[hsa04062]	ErbB_signaling_pathway_[hsa04012]	0.311
Sphingolipid_signaling_pathway_[hsa04071]	TNF_signaling_pathway_[hsa04668]	0.311
Notch_signaling_pathway_[hsa04330]	RIG-I-like_receptor_signaling_pathway_[hsa04622]	0.312
Hippo_signaling_pathway_[hsa04390]	TGF-beta_signaling_pathway_[hsa04350]	0.312
Neurotrophin_signaling_pathway_[hsa04722]	Relaxin_signaling_pathway_[hsa04926]	0.313
Estrogen_signaling_pathway_[hsa04915]	T_cell_receptor_signaling_pathway_[hsa04660]	0.313
Jak-STAT_signaling_pathway_[hsa04630]	Toll-like_receptor_signaling_pathway_[hsa04620]	0.313
AMPK_signaling_pathway_[hsa04152]	Apelin_signaling_pathway_[hsa04371]	0.314
Estrogen_signaling_pathway_[hsa04915]	RIG-I-like_receptor_signaling_pathway_[hsa04622]	0.314
Estrogen_signaling_pathway_[hsa04915]	Sphingolipid_signaling_pathway_[hsa04071]	0.314
Hedgehog_signaling_pathway_[hsa04340]	Relaxin_signaling_pathway_[hsa04926]	0.315
Ras_signaling_pathway_[hsa04014]	RIG-I-like_receptor_signaling_pathway_[hsa04622]	0.315
RIG-I-like_receptor_signaling_pathway_[hsa04622]	TNF_signaling_pathway_[hsa04668]	0.315
B_cell_receptor_signaling_pathway_[hsa04662]	Toll-like_receptor_signaling_pathway_[hsa04620]	0.315
AMPK_signaling_pathway_[hsa04152]	FoxO_signaling_pathway_[hsa04068]	0.317
Hippo_signaling_pathway_[hsa04390]	Jak-STAT_signaling_pathway_[hsa04630]	0.317
Apelin_signaling_pathway_[hsa04371]	MAPK_signaling_pathway_[hsa04010]	0.317
ErbB_signaling_pathway_[hsa04012]	TNF_signaling_pathway_[hsa04668]	0.317
cGMP-PKG_signaling_pathway_[hsa04022]	NF-kappa_B_signaling_pathway_[hsa04064]	0.318
MAPK_signaling_pathway_[hsa04010]	Rap1_signaling_pathway_[hsa04015]	0.318
Relaxin_signaling_pathway_[hsa04926]	Wnt_signaling_pathway_[hsa04310]	0.318
Calcium_signaling_pathway_[hsa04020]	mTOR_signaling_pathway_[hsa04150]	0.319
ErbB_signaling_pathway_[hsa04012]	Oxytocin_signaling_pathway_[hsa04921]	0.319
Adipocytokine_signaling_pathway_[hsa04920]	TGF-beta_signaling_pathway_[hsa04350]	0.319
Neurotrophin_signaling_pathway_[hsa04722]	TNF_signaling_pathway_[hsa04668]	0.319
Hippo_signaling_pathway_[hsa04390]	Toll-like_receptor_signaling_pathway_[hsa04620]	0.319
Estrogen_signaling_pathway_[hsa04915]	Ras_signaling_pathway_[hsa04014]	0.32
Jak-STAT_signaling_pathway_[hsa04630]	Ras_signaling_pathway_[hsa04014]	0.32
Estrogen_signaling_pathway_[hsa04915]	TGF-beta_signaling_pathway_[hsa04350]	0.32
Sphingolipid_signaling_pathway_[hsa04071]	Toll-like_receptor_signaling_pathway_[hsa04620]	0.32
Insulin_signaling_pathway_[hsa04910]	mTOR_signaling_pathway_[hsa04150]	0.321
Fc_epsilon_RI_signaling_pathway_[hsa04664]	MAPK_signaling_pathway_[hsa04010]	0.322
Phosphatidylinositol_signaling_system_[hsa04070]	T_cell_receptor_signaling_pathway_[hsa04660]	0.322
TNF_signaling_pathway_[hsa04668]	Toll-like_receptor_signaling_pathway_[hsa04620]	0.322
RIG-I-like_receptor_signaling_pathway_[hsa04622]	Toll-like_receptor_signaling_pathway_[hsa04620]	0.324
B_cell_receptor_signaling_pathway_[hsa04662]	Hedgehog_signaling_pathway_[hsa04340]	0.325
NOD-like_receptor_signaling_pathway_[hsa04621]	Oxytocin_signaling_pathway_[hsa04921]	0.325
Fc_epsilon_RI_signaling_pathway_[hsa04664]	PI3K-Akt_signaling_pathway_[hsa04151]	0.325
Hedgehog_signaling_pathway_[hsa04340]	PI3K-Akt_signaling_pathway_[hsa04151]	0.325
Glucagon_signaling_pathway_[hsa04922]	Thyroid_hormone_signaling_pathway_[hsa04919]	0.325
T_cell_receptor_signaling_pathway_[hsa04660]	TNF_signaling_pathway_[hsa04668]	0.326
C-type_lectin_receptor_signaling_pathway_[hsa04625]	Wnt_signaling_pathway_[hsa04310]	0.327
B_cell_receptor_signaling_pathway_[hsa04662]	NOD-like_receptor_signaling_pathway_[hsa04621]	0.328
mTOR_signaling_pathway_[hsa04150]	Relaxin_signaling_pathway_[hsa04926]	0.328
FoxO_signaling_pathway_[hsa04068]	Hippo_signaling_pathway_[hsa04390]	0.329
cAMP_signaling_pathway_[hsa04024]	NF-kappa_B_signaling_pathway_[hsa04064]	0.329
Estrogen_signaling_pathway_[hsa04915]	Oxytocin_signaling_pathway_[hsa04921]	0.329
Thyroid_hormone_signaling_pathway_[hsa04919]	Toll-like_receptor_signaling_pathway_[hsa04620]	0.329
ErbB_signaling_pathway_[hsa04012]	Estrogen_signaling_pathway_[hsa04915]	0.33
Hedgehog_signaling_pathway_[hsa04340]	Rap1_signaling_pathway_[hsa04015]	0.33
C-type_lectin_receptor_signaling_pathway_[hsa04625]	GnRH_signaling_pathway_[hsa04912]	0.331
TGF-beta_signaling_pathway_[hsa04350]	TNF_signaling_pathway_[hsa04668]	0.331
B_cell_receptor_signaling_pathway_[hsa04662]	RIG-I-like_receptor_signaling_pathway_[hsa04622]	0.332
Phospholipase_D_signaling_pathway_[hsa04072]	T_cell_receptor_signaling_pathway_[hsa04660]	0.333
Hedgehog_signaling_pathway_[hsa04340]	Neurotrophin_signaling_pathway_[hsa04722]	0.334
NOD-like_receptor_signaling_pathway_[hsa04621]	Notch_signaling_pathway_[hsa04330]	0.334
Hedgehog_signaling_pathway_[hsa04340]	Phosphatidylinositol_signaling_system_[hsa04070]	0.334
Estrogen_signaling_pathway_[hsa04915]	Phospholipase_D_signaling_pathway_[hsa04072]	0.334
TGF-beta_signaling_pathway_[hsa04350]	Toll-like_receptor_signaling_pathway_[hsa04620]	0.334
NF-kappa_B_signaling_pathway_[hsa04064]	Thyroid_hormone_signaling_pathway_[hsa04919]	0.335
C-type_lectin_receptor_signaling_pathway_[hsa04625]	Phosphatidylinositol_signaling_system_[hsa04070]	0.336
C-type_lectin_receptor_signaling_pathway_[hsa04625]	Prolactin_signaling_pathway_[hsa04917]	0.336
B_cell_receptor_signaling_pathway_[hsa04662]	Sphingolipid_signaling_pathway_[hsa04071]	0.336
Neurotrophin_signaling_pathway_[hsa04722]	Phospholipase_D_signaling_pathway_[hsa04072]	0.337
Apelin_signaling_pathway_[hsa04371]	Relaxin_signaling_pathway_[hsa04926]	0.337
Estrogen_signaling_pathway_[hsa04915]	Toll-like_receptor_signaling_pathway_[hsa04620]	0.337
ErbB_signaling_pathway_[hsa04012]	Fc_epsilon_RI_signaling_pathway_[hsa04664]	0.338
Adipocytokine_signaling_pathway_[hsa04920]	Prolactin_signaling_pathway_[hsa04917]	0.338
B_cell_receptor_signaling_pathway_[hsa04662]	Prolactin_signaling_pathway_[hsa04917]	0.338
Fc_epsilon_RI_signaling_pathway_[hsa04664]	Prolactin_signaling_pathway_[hsa04917]	0.338
Chemokine_signaling_pathway_[hsa04062]	Hedgehog_signaling_pathway_[hsa04340]	0.34
PI3K-Akt_signaling_pathway_[hsa04151]	TNF_signaling_pathway_[hsa04668]	0.34
Chemokine_signaling_pathway_[hsa04062]	Toll-like_receptor_signaling_pathway_[hsa04620]	0.34
Insulin_signaling_pathway_[hsa04910]	Prolactin_signaling_pathway_[hsa04917]	0.341
Apelin_signaling_pathway_[hsa04371]	Toll-like_receptor_signaling_pathway_[hsa04620]	0.341
Hedgehog_signaling_pathway_[hsa04340]	Toll-like_receptor_signaling_pathway_[hsa04620]	0.341
Chemokine_signaling_pathway_[hsa04062]	RIG-I-like_receptor_signaling_pathway_[hsa04622]	0.342
Ras_signaling_pathway_[hsa04014]	TGF-beta_signaling_pathway_[hsa04350]	0.342
Jak-STAT_signaling_pathway_[hsa04630]	Phospholipase_D_signaling_pathway_[hsa04072]	0.344
Notch_signaling_pathway_[hsa04330]	Rap1_signaling_pathway_[hsa04015]	0.344
Chemokine_signaling_pathway_[hsa04062]	Sphingolipid_signaling_pathway_[hsa04071]	0.344
Fc_epsilon_RI_signaling_pathway_[hsa04664]	TNF_signaling_pathway_[hsa04668]	0.344
Jak-STAT_signaling_pathway_[hsa04630]	Neurotrophin_signaling_pathway_[hsa04722]	0.345
AMPK_signaling_pathway_[hsa04152]	NF-kappa_B_signaling_pathway_[hsa04064]	0.345
Jak-STAT_signaling_pathway_[hsa04630]	Oxytocin_signaling_pathway_[hsa04921]	0.346
C-type_lectin_receptor_signaling_pathway_[hsa04625]	mTOR_signaling_pathway_[hsa04150]	0.347
B_cell_receptor_signaling_pathway_[hsa04662]	Phospholipase_D_signaling_pathway_[hsa04072]	0.347
Oxytocin_signaling_pathway_[hsa04921]	Phospholipase_D_signaling_pathway_[hsa04072]	0.347
Hippo_signaling_pathway_[hsa04390]	Ras_signaling_pathway_[hsa04014]	0.347
Neurotrophin_signaling_pathway_[hsa04722]	RIG-I-like_receptor_signaling_pathway_[hsa04622]	0.347
mTOR_signaling_pathway_[hsa04150]	Phospholipase_D_signaling_pathway_[hsa04072]	0.348
NOD-like_receptor_signaling_pathway_[hsa04621]	Rap1_signaling_pathway_[hsa04015]	0.348
Prolactin_signaling_pathway_[hsa04917]	Toll-like_receptor_signaling_pathway_[hsa04620]	0.348
p53_signaling_pathway_[hsa04115]	Thyroid_hormone_signaling_pathway_[hsa04919]	0.35
AMPK_signaling_pathway_[hsa04152]	cGMP-PKG_signaling_pathway_[hsa04022]	0.351
NF-kappa_B_signaling_pathway_[hsa04064]	p53_signaling_pathway_[hsa04115]	0.351
Rap1_signaling_pathway_[hsa04015]	Ras_signaling_pathway_[hsa04014]	0.351
AMPK_signaling_pathway_[hsa04152]	Toll-like_receptor_signaling_pathway_[hsa04620]	0.351
T_cell_receptor_signaling_pathway_[hsa04660]	Toll-like_receptor_signaling_pathway_[hsa04620]	0.351
Estrogen_signaling_pathway_[hsa04915]	GnRH_signaling_pathway_[hsa04912]	0.353
Jak-STAT_signaling_pathway_[hsa04630]	MAPK_signaling_pathway_[hsa04010]	0.353
Chemokine_signaling_pathway_[hsa04062]	Phospholipase_D_signaling_pathway_[hsa04072]	0.353
Neurotrophin_signaling_pathway_[hsa04722]	Sphingolipid_signaling_pathway_[hsa04071]	0.353
B_cell_receptor_signaling_pathway_[hsa04662]	TGF-beta_signaling_pathway_[hsa04350]	0.353
Chemokine_signaling_pathway_[hsa04062]	NOD-like_receptor_signaling_pathway_[hsa04621]	0.354
Glucagon_signaling_pathway_[hsa04922]	NF-kappa_B_signaling_pathway_[hsa04064]	0.355
PI3K-Akt_signaling_pathway_[hsa04151]	Relaxin_signaling_pathway_[hsa04926]	0.355
Rap1_signaling_pathway_[hsa04015]	Toll-like_receptor_signaling_pathway_[hsa04620]	0.355
PI3K-Akt_signaling_pathway_[hsa04151]	Sphingolipid_signaling_pathway_[hsa04071]	0.356
Calcium_signaling_pathway_[hsa04020]	Hedgehog_signaling_pathway_[hsa04340]	0.357
C-type_lectin_receptor_signaling_pathway_[hsa04625]	Hippo_signaling_pathway_[hsa04390]	0.357
cAMP_signaling_pathway_[hsa04024]	Prolactin_signaling_pathway_[hsa04917]	0.357
Adipocytokine_signaling_pathway_[hsa04920]	Wnt_signaling_pathway_[hsa04310]	0.357
Apelin_signaling_pathway_[hsa04371]	ErbB_signaling_pathway_[hsa04012]	0.358
Calcium_signaling_pathway_[hsa04020]	Ras_signaling_pathway_[hsa04014]	0.358
Apelin_signaling_pathway_[hsa04371]	T_cell_receptor_signaling_pathway_[hsa04660]	0.359
cAMP_signaling_pathway_[hsa04024]	p53_signaling_pathway_[hsa04115]	0.36
Chemokine_signaling_pathway_[hsa04062]	Prolactin_signaling_pathway_[hsa04917]	0.36
Estrogen_signaling_pathway_[hsa04915]	Neurotrophin_signaling_pathway_[hsa04722]	0.361
Hippo_signaling_pathway_[hsa04390]	Insulin_signaling_pathway_[hsa04910]	0.362
Rap1_signaling_pathway_[hsa04015]	Wnt_signaling_pathway_[hsa04310]	0.362
Calcium_signaling_pathway_[hsa04020]	C-type_lectin_receptor_signaling_pathway_[hsa04625]	0.363
ErbB_signaling_pathway_[hsa04012]	Rap1_signaling_pathway_[hsa04015]	0.363
Ras_signaling_pathway_[hsa04014]	Wnt_signaling_pathway_[hsa04310]	0.363
MAPK_signaling_pathway_[hsa04010]	Thyroid_hormone_signaling_pathway_[hsa04919]	0.364
GnRH_signaling_pathway_[hsa04912]	Toll-like_receptor_signaling_pathway_[hsa04620]	0.364
AMPK_signaling_pathway_[hsa04152]	Insulin_signaling_pathway_[hsa04910]	0.365
Hippo_signaling_pathway_[hsa04390]	mTOR_signaling_pathway_[hsa04150]	0.365
Glucagon_signaling_pathway_[hsa04922]	PPAR_signaling_pathway_[hsa03320]	0.365
Calcium_signaling_pathway_[hsa04020]	T_cell_receptor_signaling_pathway_[hsa04660]	0.365
Toll-like_receptor_signaling_pathway_[hsa04620]	Wnt_signaling_pathway_[hsa04310]	0.365
AMPK_signaling_pathway_[hsa04152]	Chemokine_signaling_pathway_[hsa04062]	0.366
AMPK_signaling_pathway_[hsa04152]	C-type_lectin_receptor_signaling_pathway_[hsa04625]	0.366
Estrogen_signaling_pathway_[hsa04915]	Fc_epsilon_RI_signaling_pathway_[hsa04664]	0.366
PI3K-Akt_signaling_pathway_[hsa04151]	RIG-I-like_receptor_signaling_pathway_[hsa04622]	0.366
Rap1_signaling_pathway_[hsa04015]	Sphingolipid_signaling_pathway_[hsa04071]	0.366
AMPK_signaling_pathway_[hsa04152]	Fc_epsilon_RI_signaling_pathway_[hsa04664]	0.367
Estrogen_signaling_pathway_[hsa04915]	Hedgehog_signaling_pathway_[hsa04340]	0.367
cAMP_signaling_pathway_[hsa04024]	Thyroid_hormone_signaling_pathway_[hsa04919]	0.367
Hedgehog_signaling_pathway_[hsa04340]	TNF_signaling_pathway_[hsa04668]	0.367
Estrogen_signaling_pathway_[hsa04915]	NOD-like_receptor_signaling_pathway_[hsa04621]	0.368
Fc_epsilon_RI_signaling_pathway_[hsa04664]	NOD-like_receptor_signaling_pathway_[hsa04621]	0.368
TNF_signaling_pathway_[hsa04668]	VEGF_signaling_pathway_[hsa04370]	0.368
MAPK_signaling_pathway_[hsa04010]	Phosphatidylinositol_signaling_system_[hsa04070]	0.369
NF-kappa_B_signaling_pathway_[hsa04064]	Oxytocin_signaling_pathway_[hsa04921]	0.37
Fc_epsilon_RI_signaling_pathway_[hsa04664]	Relaxin_signaling_pathway_[hsa04926]	0.37
Phosphatidylinositol_signaling_system_[hsa04070]	RIG-I-like_receptor_signaling_pathway_[hsa04622]	0.37
NOD-like_receptor_signaling_pathway_[hsa04621]	TNF_signaling_pathway_[hsa04668]	0.37
MAPK_signaling_pathway_[hsa04010]	Notch_signaling_pathway_[hsa04330]	0.371
Rap1_signaling_pathway_[hsa04015]	RIG-I-like_receptor_signaling_pathway_[hsa04622]	0.371
Adipocytokine_signaling_pathway_[hsa04920]	AMPK_signaling_pathway_[hsa04152]	0.372
Chemokine_signaling_pathway_[hsa04062]	TGF-beta_signaling_pathway_[hsa04350]	0.372
ErbB_signaling_pathway_[hsa04012]	Notch_signaling_pathway_[hsa04330]	0.373
Insulin_signaling_pathway_[hsa04910]	Phosphatidylinositol_signaling_system_[hsa04070]	0.373
p53_signaling_pathway_[hsa04115]	PI3K-Akt_signaling_pathway_[hsa04151]	0.373
MAPK_signaling_pathway_[hsa04010]	Prolactin_signaling_pathway_[hsa04917]	0.373
C-type_lectin_receptor_signaling_pathway_[hsa04625]	Rap1_signaling_pathway_[hsa04015]	0.373
Fc_epsilon_RI_signaling_pathway_[hsa04664]	Hedgehog_signaling_pathway_[hsa04340]	0.374
Hedgehog_signaling_pathway_[hsa04340]	Notch_signaling_pathway_[hsa04330]	0.374
Glucagon_signaling_pathway_[hsa04922]	Prolactin_signaling_pathway_[hsa04917]	0.375
Jak-STAT_signaling_pathway_[hsa04630]	Thyroid_hormone_signaling_pathway_[hsa04919]	0.375
Neurotrophin_signaling_pathway_[hsa04722]	TGF-beta_signaling_pathway_[hsa04350]	0.376
PI3K-Akt_signaling_pathway_[hsa04151]	T_cell_receptor_signaling_pathway_[hsa04660]	0.377
cGMP-PKG_signaling_pathway_[hsa04022]	VEGF_signaling_pathway_[hsa04370]	0.377
Oxytocin_signaling_pathway_[hsa04921]	T_cell_receptor_signaling_pathway_[hsa04660]	0.378
cGMP-PKG_signaling_pathway_[hsa04022]	p53_signaling_pathway_[hsa04115]	0.379
Estrogen_signaling_pathway_[hsa04915]	PI3K-Akt_signaling_pathway_[hsa04151]	0.379
Hippo_signaling_pathway_[hsa04390]	T_cell_receptor_signaling_pathway_[hsa04660]	0.379
Hippo_signaling_pathway_[hsa04390]	Neurotrophin_signaling_pathway_[hsa04722]	0.38
mTOR_signaling_pathway_[hsa04150]	Ras_signaling_pathway_[hsa04014]	0.38
B_cell_receptor_signaling_pathway_[hsa04662]	Wnt_signaling_pathway_[hsa04310]	0.38
Adipocytokine_signaling_pathway_[hsa04920]	mTOR_signaling_pathway_[hsa04150]	0.381
Hippo_signaling_pathway_[hsa04390]	Relaxin_signaling_pathway_[hsa04926]	0.382
MAPK_signaling_pathway_[hsa04010]	VEGF_signaling_pathway_[hsa04370]	0.382
Glucagon_signaling_pathway_[hsa04922]	Oxytocin_signaling_pathway_[hsa04921]	0.383
Adipocytokine_signaling_pathway_[hsa04920]	Phosphatidylinositol_signaling_system_[hsa04070]	0.383
AMPK_signaling_pathway_[hsa04152]	B_cell_receptor_signaling_pathway_[hsa04662]	0.384
B_cell_receptor_signaling_pathway_[hsa04662]	Phosphatidylinositol_signaling_system_[hsa04070]	0.384
Apelin_signaling_pathway_[hsa04371]	Phospholipase_D_signaling_pathway_[hsa04072]	0.384
AMPK_signaling_pathway_[hsa04152]	cAMP_signaling_pathway_[hsa04024]	0.385
Adipocytokine_signaling_pathway_[hsa04920]	Jak-STAT_signaling_pathway_[hsa04630]	0.385
mTOR_signaling_pathway_[hsa04150]	Neurotrophin_signaling_pathway_[hsa04722]	0.385
mTOR_signaling_pathway_[hsa04150]	Toll-like_receptor_signaling_pathway_[hsa04620]	0.385
Calcium_signaling_pathway_[hsa04020]	Insulin_signaling_pathway_[hsa04910]	0.386
GnRH_signaling_pathway_[hsa04912]	NF-kappa_B_signaling_pathway_[hsa04064]	0.386
mTOR_signaling_pathway_[hsa04150]	Phosphatidylinositol_signaling_system_[hsa04070]	0.386
Neurotrophin_signaling_pathway_[hsa04722]	Rap1_signaling_pathway_[hsa04015]	0.387
Adipocytokine_signaling_pathway_[hsa04920]	Hippo_signaling_pathway_[hsa04390]	0.388
GnRH_signaling_pathway_[hsa04912]	MAPK_signaling_pathway_[hsa04010]	0.388
Apelin_signaling_pathway_[hsa04371]	NOD-like_receptor_signaling_pathway_[hsa04621]	0.388
Insulin_signaling_pathway_[hsa04910]	Rap1_signaling_pathway_[hsa04015]	0.388
Neurotrophin_signaling_pathway_[hsa04722]	Wnt_signaling_pathway_[hsa04310]	0.388
Fc_epsilon_RI_signaling_pathway_[hsa04664]	Toll-like_receptor_signaling_pathway_[hsa04620]	0.389
Toll-like_receptor_signaling_pathway_[hsa04620]	VEGF_signaling_pathway_[hsa04370]	0.389
PI3K-Akt_signaling_pathway_[hsa04151]	Wnt_signaling_pathway_[hsa04310]	0.389
Adipocytokine_signaling_pathway_[hsa04920]	Calcium_signaling_pathway_[hsa04020]	0.39
GnRH_signaling_pathway_[hsa04912]	Jak-STAT_signaling_pathway_[hsa04630]	0.39
FoxO_signaling_pathway_[hsa04068]	Toll-like_receptor_signaling_pathway_[hsa04620]	0.39
Oxytocin_signaling_pathway_[hsa04921]	Sphingolipid_signaling_pathway_[hsa04071]	0.391
Phosphatidylinositol_signaling_system_[hsa04070]	Wnt_signaling_pathway_[hsa04310]	0.391
cGMP-PKG_signaling_pathway_[hsa04022]	GnRH_signaling_pathway_[hsa04912]	0.392
mTOR_signaling_pathway_[hsa04150]	Notch_signaling_pathway_[hsa04330]	0.392
Estrogen_signaling_pathway_[hsa04915]	VEGF_signaling_pathway_[hsa04370]	0.392
Calcium_signaling_pathway_[hsa04020]	Neurotrophin_signaling_pathway_[hsa04722]	0.394
Jak-STAT_signaling_pathway_[hsa04630]	NOD-like_receptor_signaling_pathway_[hsa04621]	0.394
Calcium_signaling_pathway_[hsa04020]	Rap1_signaling_pathway_[hsa04015]	0.394
Thyroid_hormone_signaling_pathway_[hsa04919]	TNF_signaling_pathway_[hsa04668]	0.394
Adipocytokine_signaling_pathway_[hsa04920]	Rap1_signaling_pathway_[hsa04015]	0.395
PI3K-Akt_signaling_pathway_[hsa04151]	TGF-beta_signaling_pathway_[hsa04350]	0.395
Glucagon_signaling_pathway_[hsa04922]	HIF-1_signaling_pathway_[hsa04066]	0.396
AMPK_signaling_pathway_[hsa04152]	MAPK_signaling_pathway_[hsa04010]	0.396
Fc_epsilon_RI_signaling_pathway_[hsa04664]	RIG-I-like_receptor_signaling_pathway_[hsa04622]	0.396
FoxO_signaling_pathway_[hsa04068]	Prolactin_signaling_pathway_[hsa04917]	0.397
Estrogen_signaling_pathway_[hsa04915]	Wnt_signaling_pathway_[hsa04310]	0.397
C-type_lectin_receptor_signaling_pathway_[hsa04625]	Jak-STAT_signaling_pathway_[hsa04630]	0.398
Calcium_signaling_pathway_[hsa04020]	Oxytocin_signaling_pathway_[hsa04921]	0.398
Apelin_signaling_pathway_[hsa04371]	Hedgehog_signaling_pathway_[hsa04340]	0.399
NOD-like_receptor_signaling_pathway_[hsa04621]	Thyroid_hormone_signaling_pathway_[hsa04919]	0.399
FoxO_signaling_pathway_[hsa04068]	Ras_signaling_pathway_[hsa04014]	0.4
B_cell_receptor_signaling_pathway_[hsa04662]	mTOR_signaling_pathway_[hsa04150]	0.401
Hedgehog_signaling_pathway_[hsa04340]	Oxytocin_signaling_pathway_[hsa04921]	0.401
HIF-1_signaling_pathway_[hsa04066]	p53_signaling_pathway_[hsa04115]	0.401
ErbB_signaling_pathway_[hsa04012]	Phosphatidylinositol_signaling_system_[hsa04070]	0.401
HIF-1_signaling_pathway_[hsa04066]	NF-kappa_B_signaling_pathway_[hsa04064]	0.402
Glucagon_signaling_pathway_[hsa04922]	VEGF_signaling_pathway_[hsa04370]	0.402
Oxytocin_signaling_pathway_[hsa04921]	p53_signaling_pathway_[hsa04115]	0.403
Fc_epsilon_RI_signaling_pathway_[hsa04664]	Sphingolipid_signaling_pathway_[hsa04071]	0.403
Glucagon_signaling_pathway_[hsa04922]	GnRH_signaling_pathway_[hsa04912]	0.404
Neurotrophin_signaling_pathway_[hsa04722]	NF-kappa_B_signaling_pathway_[hsa04064]	0.404
AMPK_signaling_pathway_[hsa04152]	Rap1_signaling_pathway_[hsa04015]	0.404
Calcium_signaling_pathway_[hsa04020]	PI3K-Akt_signaling_pathway_[hsa04151]	0.405
Oxytocin_signaling_pathway_[hsa04921]	RIG-I-like_receptor_signaling_pathway_[hsa04622]	0.405
Apelin_signaling_pathway_[hsa04371]	Sphingolipid_signaling_pathway_[hsa04071]	0.405
Notch_signaling_pathway_[hsa04330]	Relaxin_signaling_pathway_[hsa04926]	0.406
Insulin_signaling_pathway_[hsa04910]	Jak-STAT_signaling_pathway_[hsa04630]	0.407
Chemokine_signaling_pathway_[hsa04062]	Phosphatidylinositol_signaling_system_[hsa04070]	0.407
ErbB_signaling_pathway_[hsa04012]	Thyroid_hormone_signaling_pathway_[hsa04919]	0.407
Chemokine_signaling_pathway_[hsa04062]	Wnt_signaling_pathway_[hsa04310]	0.407
NF-kappa_B_signaling_pathway_[hsa04064]	VEGF_signaling_pathway_[hsa04370]	0.408
Hedgehog_signaling_pathway_[hsa04340]	Jak-STAT_signaling_pathway_[hsa04630]	0.409
FoxO_signaling_pathway_[hsa04068]	Phospholipase_D_signaling_pathway_[hsa04072]	0.41
NOD-like_receptor_signaling_pathway_[hsa04621]	Prolactin_signaling_pathway_[hsa04917]	0.41
Apelin_signaling_pathway_[hsa04371]	RIG-I-like_receptor_signaling_pathway_[hsa04622]	0.41
Rap1_signaling_pathway_[hsa04015]	TGF-beta_signaling_pathway_[hsa04350]	0.41
Phosphatidylinositol_signaling_system_[hsa04070]	Relaxin_signaling_pathway_[hsa04926]	0.411
Oxytocin_signaling_pathway_[hsa04921]	TGF-beta_signaling_pathway_[hsa04350]	0.411
TNF_signaling_pathway_[hsa04668]	Wnt_signaling_pathway_[hsa04310]	0.411
GnRH_signaling_pathway_[hsa04912]	p53_signaling_pathway_[hsa04115]	0.412
GnRH_signaling_pathway_[hsa04912]	Relaxin_signaling_pathway_[hsa04926]	0.412
Chemokine_signaling_pathway_[hsa04062]	mTOR_signaling_pathway_[hsa04150]	0.413
Glucagon_signaling_pathway_[hsa04922]	Neurotrophin_signaling_pathway_[hsa04722]	0.413
NOD-like_receptor_signaling_pathway_[hsa04621]	Phosphatidylinositol_signaling_system_[hsa04070]	0.414
T_cell_receptor_signaling_pathway_[hsa04660]	VEGF_signaling_pathway_[hsa04370]	0.414
Phosphatidylinositol_signaling_system_[hsa04070]	Sphingolipid_signaling_pathway_[hsa04071]	0.415
Phosphatidylinositol_signaling_system_[hsa04070]	TGF-beta_signaling_pathway_[hsa04350]	0.416
Jak-STAT_signaling_pathway_[hsa04630]	NF-kappa_B_signaling_pathway_[hsa04064]	0.417
Estrogen_signaling_pathway_[hsa04915]	Thyroid_hormone_signaling_pathway_[hsa04919]	0.417
Calcium_signaling_pathway_[hsa04020]	Estrogen_signaling_pathway_[hsa04915]	0.418
cGMP-PKG_signaling_pathway_[hsa04022]	Oxytocin_signaling_pathway_[hsa04921]	0.418
cAMP_signaling_pathway_[hsa04024]	GnRH_signaling_pathway_[hsa04912]	0.419
FoxO_signaling_pathway_[hsa04068]	Neurotrophin_signaling_pathway_[hsa04722]	0.419
Fc_epsilon_RI_signaling_pathway_[hsa04664]	Phosphatidylinositol_signaling_system_[hsa04070]	0.419
Phosphatidylinositol_signaling_system_[hsa04070]	Ras_signaling_pathway_[hsa04014]	0.419
Apelin_signaling_pathway_[hsa04371]	Jak-STAT_signaling_pathway_[hsa04630]	0.42
Fc_epsilon_RI_signaling_pathway_[hsa04664]	mTOR_signaling_pathway_[hsa04150]	0.42
NF-kappa_B_signaling_pathway_[hsa04064]	Ras_signaling_pathway_[hsa04014]	0.42
Fc_epsilon_RI_signaling_pathway_[hsa04664]	TGF-beta_signaling_pathway_[hsa04350]	0.42
Neurotrophin_signaling_pathway_[hsa04722]	p53_signaling_pathway_[hsa04115]	0.421
GnRH_signaling_pathway_[hsa04912]	Phospholipase_D_signaling_pathway_[hsa04072]	0.421
NF-kappa_B_signaling_pathway_[hsa04064]	Toll-like_receptor_signaling_pathway_[hsa04620]	0.421
Jak-STAT_signaling_pathway_[hsa04630]	VEGF_signaling_pathway_[hsa04370]	0.421
NF-kappa_B_signaling_pathway_[hsa04064]	PI3K-Akt_signaling_pathway_[hsa04151]	0.422
AMPK_signaling_pathway_[hsa04152]	Glucagon_signaling_pathway_[hsa04922]	0.423
Calcium_signaling_pathway_[hsa04020]	TNF_signaling_pathway_[hsa04668]	0.423
p53_signaling_pathway_[hsa04115]	VEGF_signaling_pathway_[hsa04370]	0.423
NF-kappa_B_signaling_pathway_[hsa04064]	PPAR_signaling_pathway_[hsa03320]	0.424
Rap1_signaling_pathway_[hsa04015]	Relaxin_signaling_pathway_[hsa04926]	0.424
Estrogen_signaling_pathway_[hsa04915]	mTOR_signaling_pathway_[hsa04150]	0.425
Oxytocin_signaling_pathway_[hsa04921]	Rap1_signaling_pathway_[hsa04015]	0.425
mTOR_signaling_pathway_[hsa04150]	TNF_signaling_pathway_[hsa04668]	0.425
ErbB_signaling_pathway_[hsa04012]	VEGF_signaling_pathway_[hsa04370]	0.425
Apelin_signaling_pathway_[hsa04371]	TGF-beta_signaling_pathway_[hsa04350]	0.427
Notch_signaling_pathway_[hsa04330]	Toll-like_receptor_signaling_pathway_[hsa04620]	0.427
ErbB_signaling_pathway_[hsa04012]	Jak-STAT_signaling_pathway_[hsa04630]	0.428
T_cell_receptor_signaling_pathway_[hsa04660]	Thyroid_hormone_signaling_pathway_[hsa04919]	0.428
Fc_epsilon_RI_signaling_pathway_[hsa04664]	Wnt_signaling_pathway_[hsa04310]	0.428
AMPK_signaling_pathway_[hsa04152]	NOD-like_receptor_signaling_pathway_[hsa04621]	0.429
Neurotrophin_signaling_pathway_[hsa04722]	Phosphatidylinositol_signaling_system_[hsa04070]	0.429
Chemokine_signaling_pathway_[hsa04062]	Rap1_signaling_pathway_[hsa04015]	0.429
Relaxin_signaling_pathway_[hsa04926]	Thyroid_hormone_signaling_pathway_[hsa04919]	0.429
B_cell_receptor_signaling_pathway_[hsa04662]	Jak-STAT_signaling_pathway_[hsa04630]	0.43
C-type_lectin_receptor_signaling_pathway_[hsa04625]	NF-kappa_B_signaling_pathway_[hsa04064]	0.43
Hippo_signaling_pathway_[hsa04390]	Oxytocin_signaling_pathway_[hsa04921]	0.43
Estrogen_signaling_pathway_[hsa04915]	Phosphatidylinositol_signaling_system_[hsa04070]	0.43
FoxO_signaling_pathway_[hsa04068]	MAPK_signaling_pathway_[hsa04010]	0.431
Fc_epsilon_RI_signaling_pathway_[hsa04664]	Glucagon_signaling_pathway_[hsa04922]	0.432
B_cell_receptor_signaling_pathway_[hsa04662]	Hippo_signaling_pathway_[hsa04390]	0.432
p53_signaling_pathway_[hsa04115]	Ras_signaling_pathway_[hsa04014]	0.432
NOD-like_receptor_signaling_pathway_[hsa04621]	VEGF_signaling_pathway_[hsa04370]	0.432
Fc_epsilon_RI_signaling_pathway_[hsa04664]	Phospholipase_D_signaling_pathway_[hsa04072]	0.433
Phosphatidylinositol_signaling_system_[hsa04070]	TNF_signaling_pathway_[hsa04668]	0.433
cAMP_signaling_pathway_[hsa04024]	VEGF_signaling_pathway_[hsa04370]	0.435
Rap1_signaling_pathway_[hsa04015]	T_cell_receptor_signaling_pathway_[hsa04660]	0.436
Relaxin_signaling_pathway_[hsa04926]	VEGF_signaling_pathway_[hsa04370]	0.436
Chemokine_signaling_pathway_[hsa04062]	Hippo_signaling_pathway_[hsa04390]	0.437
cGMP-PKG_signaling_pathway_[hsa04022]	Neurotrophin_signaling_pathway_[hsa04722]	0.437
Chemokine_signaling_pathway_[hsa04062]	Jak-STAT_signaling_pathway_[hsa04630]	0.438
ErbB_signaling_pathway_[hsa04012]	GnRH_signaling_pathway_[hsa04912]	0.439
AMPK_signaling_pathway_[hsa04152]	Hippo_signaling_pathway_[hsa04390]	0.439
B_cell_receptor_signaling_pathway_[hsa04662]	Calcium_signaling_pathway_[hsa04020]	0.44
AMPK_signaling_pathway_[hsa04152]	Phospholipase_D_signaling_pathway_[hsa04072]	0.44
FoxO_signaling_pathway_[hsa04068]	NOD-like_receptor_signaling_pathway_[hsa04621]	0.441
FoxO_signaling_pathway_[hsa04068]	Oxytocin_signaling_pathway_[hsa04921]	0.441
B_cell_receptor_signaling_pathway_[hsa04662]	Rap1_signaling_pathway_[hsa04015]	0.441
Prolactin_signaling_pathway_[hsa04917]	T_cell_receptor_signaling_pathway_[hsa04660]	0.443
cGMP-PKG_signaling_pathway_[hsa04022]	Fc_epsilon_RI_signaling_pathway_[hsa04664]	0.444
ErbB_signaling_pathway_[hsa04012]	Prolactin_signaling_pathway_[hsa04917]	0.445
Notch_signaling_pathway_[hsa04330]	T_cell_receptor_signaling_pathway_[hsa04660]	0.445
Hippo_signaling_pathway_[hsa04390]	TNF_signaling_pathway_[hsa04668]	0.445
GnRH_signaling_pathway_[hsa04912]	NOD-like_receptor_signaling_pathway_[hsa04621]	0.446
Phosphatidylinositol_signaling_system_[hsa04070]	Phospholipase_D_signaling_pathway_[hsa04072]	0.446
Glucagon_signaling_pathway_[hsa04922]	Ras_signaling_pathway_[hsa04014]	0.446
p53_signaling_pathway_[hsa04115]	Toll-like_receptor_signaling_pathway_[hsa04620]	0.446
Insulin_signaling_pathway_[hsa04910]	NF-kappa_B_signaling_pathway_[hsa04064]	0.447
p53_signaling_pathway_[hsa04115]	PPAR_signaling_pathway_[hsa03320]	0.447
Calcium_signaling_pathway_[hsa04020]	Jak-STAT_signaling_pathway_[hsa04630]	0.448
Apelin_signaling_pathway_[hsa04371]	Glucagon_signaling_pathway_[hsa04922]	0.449
Apelin_signaling_pathway_[hsa04371]	NF-kappa_B_signaling_pathway_[hsa04064]	0.449
Notch_signaling_pathway_[hsa04330]	PI3K-Akt_signaling_pathway_[hsa04151]	0.449
GnRH_signaling_pathway_[hsa04912]	T_cell_receptor_signaling_pathway_[hsa04660]	0.449
Rap1_signaling_pathway_[hsa04015]	TNF_signaling_pathway_[hsa04668]	0.449
AMPK_signaling_pathway_[hsa04152]	ErbB_signaling_pathway_[hsa04012]	0.45
mTOR_signaling_pathway_[hsa04150]	PI3K-Akt_signaling_pathway_[hsa04151]	0.451
Prolactin_signaling_pathway_[hsa04917]	Rap1_signaling_pathway_[hsa04015]	0.451
Hedgehog_signaling_pathway_[hsa04340]	Prolactin_signaling_pathway_[hsa04917]	0.452
Apelin_signaling_pathway_[hsa04371]	Rap1_signaling_pathway_[hsa04015]	0.452
Phosphatidylinositol_signaling_system_[hsa04070]	Rap1_signaling_pathway_[hsa04015]	0.452
Hedgehog_signaling_pathway_[hsa04340]	VEGF_signaling_pathway_[hsa04370]	0.452
NF-kappa_B_signaling_pathway_[hsa04064]	NOD-like_receptor_signaling_pathway_[hsa04621]	0.453
Phospholipase_D_signaling_pathway_[hsa04072]	Thyroid_hormone_signaling_pathway_[hsa04919]	0.453
Oxytocin_signaling_pathway_[hsa04921]	Wnt_signaling_pathway_[hsa04310]	0.454
Estrogen_signaling_pathway_[hsa04915]	Hippo_signaling_pathway_[hsa04390]	0.455
Hedgehog_signaling_pathway_[hsa04340]	Thyroid_hormone_signaling_pathway_[hsa04919]	0.455
Prolactin_signaling_pathway_[hsa04917]	TNF_signaling_pathway_[hsa04668]	0.455
Glucagon_signaling_pathway_[hsa04922]	Insulin_signaling_pathway_[hsa04910]	0.456
Phospholipase_D_signaling_pathway_[hsa04072]	Prolactin_signaling_pathway_[hsa04917]	0.456
mTOR_signaling_pathway_[hsa04150]	Rap1_signaling_pathway_[hsa04015]	0.456
mTOR_signaling_pathway_[hsa04150]	Oxytocin_signaling_pathway_[hsa04921]	0.458
Apelin_signaling_pathway_[hsa04371]	Phosphatidylinositol_signaling_system_[hsa04070]	0.458
Apelin_signaling_pathway_[hsa04371]	cGMP-PKG_signaling_pathway_[hsa04022]	0.459
Hippo_signaling_pathway_[hsa04390]	Prolactin_signaling_pathway_[hsa04917]	0.459
Phospholipase_D_signaling_pathway_[hsa04072]	VEGF_signaling_pathway_[hsa04370]	0.459
Calcium_signaling_pathway_[hsa04020]	Chemokine_signaling_pathway_[hsa04062]	0.46
FoxO_signaling_pathway_[hsa04068]	Hedgehog_signaling_pathway_[hsa04340]	0.46
FoxO_signaling_pathway_[hsa04068]	Thyroid_hormone_signaling_pathway_[hsa04919]	0.46
Phosphatidylinositol_signaling_system_[hsa04070]	Toll-like_receptor_signaling_pathway_[hsa04620]	0.461
AMPK_signaling_pathway_[hsa04152]	TNF_signaling_pathway_[hsa04668]	0.462
Jak-STAT_signaling_pathway_[hsa04630]	Wnt_signaling_pathway_[hsa04310]	0.462
C-type_lectin_receptor_signaling_pathway_[hsa04625]	Glucagon_signaling_pathway_[hsa04922]	0.463
MAPK_signaling_pathway_[hsa04010]	NF-kappa_B_signaling_pathway_[hsa04064]	0.463
Fc_epsilon_RI_signaling_pathway_[hsa04664]	NF-kappa_B_signaling_pathway_[hsa04064]	0.464
Jak-STAT_signaling_pathway_[hsa04630]	Notch_signaling_pathway_[hsa04330]	0.464
cAMP_signaling_pathway_[hsa04024]	Oxytocin_signaling_pathway_[hsa04921]	0.464
Apelin_signaling_pathway_[hsa04371]	Wnt_signaling_pathway_[hsa04310]	0.465
Jak-STAT_signaling_pathway_[hsa04630]	RIG-I-like_receptor_signaling_pathway_[hsa04622]	0.466
B_cell_receptor_signaling_pathway_[hsa04662]	Glucagon_signaling_pathway_[hsa04922]	0.467
AMPK_signaling_pathway_[hsa04152]	Hedgehog_signaling_pathway_[hsa04340]	0.467
B_cell_receptor_signaling_pathway_[hsa04662]	NF-kappa_B_signaling_pathway_[hsa04064]	0.467
PPAR_signaling_pathway_[hsa03320]	Prolactin_signaling_pathway_[hsa04917]	0.467
GnRH_signaling_pathway_[hsa04912]	Hedgehog_signaling_pathway_[hsa04340]	0.468
Adipocytokine_signaling_pathway_[hsa04920]	NF-kappa_B_signaling_pathway_[hsa04064]	0.469
FoxO_signaling_pathway_[hsa04068]	NF-kappa_B_signaling_pathway_[hsa04064]	0.469
C-type_lectin_receptor_signaling_pathway_[hsa04625]	Notch_signaling_pathway_[hsa04330]	0.469
Glucagon_signaling_pathway_[hsa04922]	p53_signaling_pathway_[hsa04115]	0.469
Phosphatidylinositol_signaling_system_[hsa04070]	PI3K-Akt_signaling_pathway_[hsa04151]	0.47
cGMP-PKG_signaling_pathway_[hsa04022]	Ras_signaling_pathway_[hsa04014]	0.47
C-type_lectin_receptor_signaling_pathway_[hsa04625]	FoxO_signaling_pathway_[hsa04068]	0.471
Apelin_signaling_pathway_[hsa04371]	Hippo_signaling_pathway_[hsa04390]	0.471
Jak-STAT_signaling_pathway_[hsa04630]	TNF_signaling_pathway_[hsa04668]	0.471
HIF-1_signaling_pathway_[hsa04066]	Prolactin_signaling_pathway_[hsa04917]	0.472
p53_signaling_pathway_[hsa04115]	Rap1_signaling_pathway_[hsa04015]	0.472
FoxO_signaling_pathway_[hsa04068]	Notch_signaling_pathway_[hsa04330]	0.473
Estrogen_signaling_pathway_[hsa04915]	Prolactin_signaling_pathway_[hsa04917]	0.473
Jak-STAT_signaling_pathway_[hsa04630]	Relaxin_signaling_pathway_[hsa04926]	0.473
Glucagon_signaling_pathway_[hsa04922]	Toll-like_receptor_signaling_pathway_[hsa04620]	0.473
Insulin_signaling_pathway_[hsa04910]	Notch_signaling_pathway_[hsa04330]	0.474
GnRH_signaling_pathway_[hsa04912]	Rap1_signaling_pathway_[hsa04015]	0.474
Rap1_signaling_pathway_[hsa04015]	Thyroid_hormone_signaling_pathway_[hsa04919]	0.474
Jak-STAT_signaling_pathway_[hsa04630]	Sphingolipid_signaling_pathway_[hsa04071]	0.475
Estrogen_signaling_pathway_[hsa04915]	Rap1_signaling_pathway_[hsa04015]	0.476
Hippo_signaling_pathway_[hsa04390]	Phosphatidylinositol_signaling_system_[hsa04070]	0.477
cGMP-PKG_signaling_pathway_[hsa04022]	PI3K-Akt_signaling_pathway_[hsa04151]	0.477
Sphingolipid_signaling_pathway_[hsa04071]	Thyroid_hormone_signaling_pathway_[hsa04919]	0.477
Fc_epsilon_RI_signaling_pathway_[hsa04664]	Jak-STAT_signaling_pathway_[hsa04630]	0.478
Oxytocin_signaling_pathway_[hsa04921]	Phosphatidylinositol_signaling_system_[hsa04070]	0.478
Prolactin_signaling_pathway_[hsa04917]	Relaxin_signaling_pathway_[hsa04926]	0.478
ErbB_signaling_pathway_[hsa04012]	FoxO_signaling_pathway_[hsa04068]	0.479
Notch_signaling_pathway_[hsa04330]	Ras_signaling_pathway_[hsa04014]	0.479
GnRH_signaling_pathway_[hsa04912]	Sphingolipid_signaling_pathway_[hsa04071]	0.479
RIG-I-like_receptor_signaling_pathway_[hsa04622]	VEGF_signaling_pathway_[hsa04370]	0.479
FoxO_signaling_pathway_[hsa04068]	Insulin_signaling_pathway_[hsa04910]	0.481
Fc_epsilon_RI_signaling_pathway_[hsa04664]	Hippo_signaling_pathway_[hsa04390]	0.482
Apelin_signaling_pathway_[hsa04371]	mTOR_signaling_pathway_[hsa04150]	0.482
Apelin_signaling_pathway_[hsa04371]	p53_signaling_pathway_[hsa04115]	0.482
Chemokine_signaling_pathway_[hsa04062]	Glucagon_signaling_pathway_[hsa04922]	0.483
Chemokine_signaling_pathway_[hsa04062]	NF-kappa_B_signaling_pathway_[hsa04064]	0.483
Adipocytokine_signaling_pathway_[hsa04920]	Notch_signaling_pathway_[hsa04330]	0.483
Calcium_signaling_pathway_[hsa04020]	FoxO_signaling_pathway_[hsa04068]	0.484
Estrogen_signaling_pathway_[hsa04915]	Notch_signaling_pathway_[hsa04330]	0.484
Hippo_signaling_pathway_[hsa04390]	Thyroid_hormone_signaling_pathway_[hsa04919]	0.484
Notch_signaling_pathway_[hsa04330]	TNF_signaling_pathway_[hsa04668]	0.484
Sphingolipid_signaling_pathway_[hsa04071]	VEGF_signaling_pathway_[hsa04370]	0.484
cGMP-PKG_signaling_pathway_[hsa04022]	C-type_lectin_receptor_signaling_pathway_[hsa04625]	0.485
cGMP-PKG_signaling_pathway_[hsa04022]	Insulin_signaling_pathway_[hsa04910]	0.485
GnRH_signaling_pathway_[hsa04912]	RIG-I-like_receptor_signaling_pathway_[hsa04622]	0.485
Fc_epsilon_RI_signaling_pathway_[hsa04664]	Rap1_signaling_pathway_[hsa04015]	0.486
RIG-I-like_receptor_signaling_pathway_[hsa04622]	Thyroid_hormone_signaling_pathway_[hsa04919]	0.486
Apelin_signaling_pathway_[hsa04371]	Calcium_signaling_pathway_[hsa04020]	0.487
Calcium_signaling_pathway_[hsa04020]	Phosphatidylinositol_signaling_system_[hsa04070]	0.487
Glucagon_signaling_pathway_[hsa04922]	PI3K-Akt_signaling_pathway_[hsa04151]	0.487
PPAR_signaling_pathway_[hsa03320]	Thyroid_hormone_signaling_pathway_[hsa04919]	0.488
Rap1_signaling_pathway_[hsa04015]	VEGF_signaling_pathway_[hsa04370]	0.488
Jak-STAT_signaling_pathway_[hsa04630]	T_cell_receptor_signaling_pathway_[hsa04660]	0.489
B_cell_receptor_signaling_pathway_[hsa04662]	cGMP-PKG_signaling_pathway_[hsa04022]	0.49
NF-kappa_B_signaling_pathway_[hsa04064]	Rap1_signaling_pathway_[hsa04015]	0.491
AMPK_signaling_pathway_[hsa04152]	Estrogen_signaling_pathway_[hsa04915]	0.492
Adipocytokine_signaling_pathway_[hsa04920]	Glucagon_signaling_pathway_[hsa04922]	0.492
FoxO_signaling_pathway_[hsa04068]	GnRH_signaling_pathway_[hsa04912]	0.492
Adipocytokine_signaling_pathway_[hsa04920]	FoxO_signaling_pathway_[hsa04068]	0.493
AMPK_signaling_pathway_[hsa04152]	Relaxin_signaling_pathway_[hsa04926]	0.494
AMPK_signaling_pathway_[hsa04152]	T_cell_receptor_signaling_pathway_[hsa04660]	0.494
Phosphatidylinositol_signaling_system_[hsa04070]	VEGF_signaling_pathway_[hsa04370]	0.494
AMPK_signaling_pathway_[hsa04152]	HIF-1_signaling_pathway_[hsa04066]	0.496
GnRH_signaling_pathway_[hsa04912]	Hippo_signaling_pathway_[hsa04390]	0.496
Prolactin_signaling_pathway_[hsa04917]	RIG-I-like_receptor_signaling_pathway_[hsa04622]	0.496
TGF-beta_signaling_pathway_[hsa04350]	Thyroid_hormone_signaling_pathway_[hsa04919]	0.496
cAMP_signaling_pathway_[hsa04024]	Neurotrophin_signaling_pathway_[hsa04722]	0.498
Calcium_signaling_pathway_[hsa04020]	Fc_epsilon_RI_signaling_pathway_[hsa04664]	0.5
TGF-beta_signaling_pathway_[hsa04350]	VEGF_signaling_pathway_[hsa04370]	0.5
FoxO_signaling_pathway_[hsa04068]	Wnt_signaling_pathway_[hsa04310]	0.5
Hippo_signaling_pathway_[hsa04390]	NF-kappa_B_signaling_pathway_[hsa04064]	0.501
Glucagon_signaling_pathway_[hsa04922]	NOD-like_receptor_signaling_pathway_[hsa04621]	0.501
C-type_lectin_receptor_signaling_pathway_[hsa04625]	p53_signaling_pathway_[hsa04115]	0.501
NF-kappa_B_signaling_pathway_[hsa04064]	Phospholipase_D_signaling_pathway_[hsa04072]	0.501
GnRH_signaling_pathway_[hsa04912]	TGF-beta_signaling_pathway_[hsa04350]	0.501
Jak-STAT_signaling_pathway_[hsa04630]	TGF-beta_signaling_pathway_[hsa04350]	0.502
cGMP-PKG_signaling_pathway_[hsa04022]	Chemokine_signaling_pathway_[hsa04062]	0.503
Estrogen_signaling_pathway_[hsa04915]	Jak-STAT_signaling_pathway_[hsa04630]	0.503
cGMP-PKG_signaling_pathway_[hsa04022]	Jak-STAT_signaling_pathway_[hsa04630]	0.504
Calcium_signaling_pathway_[hsa04020]	Thyroid_hormone_signaling_pathway_[hsa04919]	0.504
Hippo_signaling_pathway_[hsa04390]	VEGF_signaling_pathway_[hsa04370]	0.504
FoxO_signaling_pathway_[hsa04068]	VEGF_signaling_pathway_[hsa04370]	0.505
Hippo_signaling_pathway_[hsa04390]	p53_signaling_pathway_[hsa04115]	0.506
Prolactin_signaling_pathway_[hsa04917]	Wnt_signaling_pathway_[hsa04310]	0.507
Insulin_signaling_pathway_[hsa04910]	p53_signaling_pathway_[hsa04115]	0.508
ErbB_signaling_pathway_[hsa04012]	Glucagon_signaling_pathway_[hsa04922]	0.51
HIF-1_signaling_pathway_[hsa04066]	Thyroid_hormone_signaling_pathway_[hsa04919]	0.51
cGMP-PKG_signaling_pathway_[hsa04022]	Toll-like_receptor_signaling_pathway_[hsa04620]	0.51
FoxO_signaling_pathway_[hsa04068]	RIG-I-like_receptor_signaling_pathway_[hsa04622]	0.511
Phosphatidylinositol_signaling_system_[hsa04070]	Thyroid_hormone_signaling_pathway_[hsa04919]	0.511
Thyroid_hormone_signaling_pathway_[hsa04919]	Wnt_signaling_pathway_[hsa04310]	0.511
Apelin_signaling_pathway_[hsa04371]	cAMP_signaling_pathway_[hsa04024]	0.512
Apelin_signaling_pathway_[hsa04371]	FoxO_signaling_pathway_[hsa04068]	0.512
AMPK_signaling_pathway_[hsa04152]	PPAR_signaling_pathway_[hsa03320]	0.513
Glucagon_signaling_pathway_[hsa04922]	MAPK_signaling_pathway_[hsa04010]	0.514
ErbB_signaling_pathway_[hsa04012]	NF-kappa_B_signaling_pathway_[hsa04064]	0.514
MAPK_signaling_pathway_[hsa04010]	p53_signaling_pathway_[hsa04115]	0.514
AMPK_signaling_pathway_[hsa04152]	RIG-I-like_receptor_signaling_pathway_[hsa04622]	0.514
Neurotrophin_signaling_pathway_[hsa04722]	Notch_signaling_pathway_[hsa04330]	0.515
VEGF_signaling_pathway_[hsa04370]	Wnt_signaling_pathway_[hsa04310]	0.515
Calcium_signaling_pathway_[hsa04020]	Prolactin_signaling_pathway_[hsa04917]	0.516
Prolactin_signaling_pathway_[hsa04917]	Sphingolipid_signaling_pathway_[hsa04071]	0.516
Adipocytokine_signaling_pathway_[hsa04920]	p53_signaling_pathway_[hsa04115]	0.517
Phosphatidylinositol_signaling_system_[hsa04070]	Prolactin_signaling_pathway_[hsa04917]	0.517
cAMP_signaling_pathway_[hsa04024]	Fc_epsilon_RI_signaling_pathway_[hsa04664]	0.519
Adipocytokine_signaling_pathway_[hsa04920]	cGMP-PKG_signaling_pathway_[hsa04022]	0.52
Fc_epsilon_RI_signaling_pathway_[hsa04664]	p53_signaling_pathway_[hsa04115]	0.521
AMPK_signaling_pathway_[hsa04152]	Sphingolipid_signaling_pathway_[hsa04071]	0.521
AMPK_signaling_pathway_[hsa04152]	Calcium_signaling_pathway_[hsa04020]	0.522
GnRH_signaling_pathway_[hsa04912]	Phosphatidylinositol_signaling_system_[hsa04070]	0.522
cAMP_signaling_pathway_[hsa04024]	PI3K-Akt_signaling_pathway_[hsa04151]	0.522
mTOR_signaling_pathway_[hsa04150]	Thyroid_hormone_signaling_pathway_[hsa04919]	0.522
Chemokine_signaling_pathway_[hsa04062]	FoxO_signaling_pathway_[hsa04068]	0.523
cAMP_signaling_pathway_[hsa04024]	Jak-STAT_signaling_pathway_[hsa04630]	0.523
Prolactin_signaling_pathway_[hsa04917]	TGF-beta_signaling_pathway_[hsa04350]	0.524
Chemokine_signaling_pathway_[hsa04062]	p53_signaling_pathway_[hsa04115]	0.525
FoxO_signaling_pathway_[hsa04068]	Sphingolipid_signaling_pathway_[hsa04071]	0.525
mTOR_signaling_pathway_[hsa04150]	VEGF_signaling_pathway_[hsa04370]	0.525
B_cell_receptor_signaling_pathway_[hsa04662]	Notch_signaling_pathway_[hsa04330]	0.528
NOD-like_receptor_signaling_pathway_[hsa04621]	p53_signaling_pathway_[hsa04115]	0.528
AMPK_signaling_pathway_[hsa04152]	Wnt_signaling_pathway_[hsa04310]	0.529
Notch_signaling_pathway_[hsa04330]	Phosphatidylinositol_signaling_system_[hsa04070]	0.53
cAMP_signaling_pathway_[hsa04024]	Ras_signaling_pathway_[hsa04014]	0.53
Chemokine_signaling_pathway_[hsa04062]	Notch_signaling_pathway_[hsa04330]	0.531
B_cell_receptor_signaling_pathway_[hsa04662]	p53_signaling_pathway_[hsa04115]	0.531
GnRH_signaling_pathway_[hsa04912]	Wnt_signaling_pathway_[hsa04310]	0.531
B_cell_receptor_signaling_pathway_[hsa04662]	FoxO_signaling_pathway_[hsa04068]	0.533
Hedgehog_signaling_pathway_[hsa04340]	NF-kappa_B_signaling_pathway_[hsa04064]	0.533
Jak-STAT_signaling_pathway_[hsa04630]	mTOR_signaling_pathway_[hsa04150]	0.534
NF-kappa_B_signaling_pathway_[hsa04064]	T_cell_receptor_signaling_pathway_[hsa04660]	0.534
p53_signaling_pathway_[hsa04115]	Phospholipase_D_signaling_pathway_[hsa04072]	0.535
Calcium_signaling_pathway_[hsa04020]	GnRH_signaling_pathway_[hsa04912]	0.536
NF-kappa_B_signaling_pathway_[hsa04064]	Relaxin_signaling_pathway_[hsa04926]	0.536
NF-kappa_B_signaling_pathway_[hsa04064]	TNF_signaling_pathway_[hsa04668]	0.536
mTOR_signaling_pathway_[hsa04150]	Prolactin_signaling_pathway_[hsa04917]	0.537
Calcium_signaling_pathway_[hsa04020]	NF-kappa_B_signaling_pathway_[hsa04064]	0.539
AMPK_signaling_pathway_[hsa04152]	TGF-beta_signaling_pathway_[hsa04350]	0.539
cGMP-PKG_signaling_pathway_[hsa04022]	NOD-like_receptor_signaling_pathway_[hsa04621]	0.54
Glucagon_signaling_pathway_[hsa04922]	Relaxin_signaling_pathway_[hsa04926]	0.542
Calcium_signaling_pathway_[hsa04020]	VEGF_signaling_pathway_[hsa04370]	0.542
Glucagon_signaling_pathway_[hsa04922]	Jak-STAT_signaling_pathway_[hsa04630]	0.544
cGMP-PKG_signaling_pathway_[hsa04022]	MAPK_signaling_pathway_[hsa04010]	0.544
Notch_signaling_pathway_[hsa04330]	Oxytocin_signaling_pathway_[hsa04921]	0.546
Jak-STAT_signaling_pathway_[hsa04630]	Phosphatidylinositol_signaling_system_[hsa04070]	0.546
Fc_epsilon_RI_signaling_pathway_[hsa04664]	FoxO_signaling_pathway_[hsa04068]	0.549
FoxO_signaling_pathway_[hsa04068]	Relaxin_signaling_pathway_[hsa04926]	0.549
B_cell_receptor_signaling_pathway_[hsa04662]	cAMP_signaling_pathway_[hsa04024]	0.55
GnRH_signaling_pathway_[hsa04912]	mTOR_signaling_pathway_[hsa04150]	0.55
NF-kappa_B_signaling_pathway_[hsa04064]	RIG-I-like_receptor_signaling_pathway_[hsa04622]	0.55
cAMP_signaling_pathway_[hsa04024]	Insulin_signaling_pathway_[hsa04910]	0.551
NF-kappa_B_signaling_pathway_[hsa04064]	TGF-beta_signaling_pathway_[hsa04350]	0.551
AMPK_signaling_pathway_[hsa04152]	Phosphatidylinositol_signaling_system_[hsa04070]	0.552
Glucagon_signaling_pathway_[hsa04922]	T_cell_receptor_signaling_pathway_[hsa04660]	0.553
Glucagon_signaling_pathway_[hsa04922]	TNF_signaling_pathway_[hsa04668]	0.553
cAMP_signaling_pathway_[hsa04024]	C-type_lectin_receptor_signaling_pathway_[hsa04625]	0.554
NF-kappa_B_signaling_pathway_[hsa04064]	Wnt_signaling_pathway_[hsa04310]	0.554
cGMP-PKG_signaling_pathway_[hsa04022]	FoxO_signaling_pathway_[hsa04068]	0.556
GnRH_signaling_pathway_[hsa04912]	HIF-1_signaling_pathway_[hsa04066]	0.557
Estrogen_signaling_pathway_[hsa04915]	NF-kappa_B_signaling_pathway_[hsa04064]	0.557
FoxO_signaling_pathway_[hsa04068]	TGF-beta_signaling_pathway_[hsa04350]	0.557
cAMP_signaling_pathway_[hsa04024]	Toll-like_receptor_signaling_pathway_[hsa04620]	0.558
cAMP_signaling_pathway_[hsa04024]	Chemokine_signaling_pathway_[hsa04062]	0.559
FoxO_signaling_pathway_[hsa04068]	T_cell_receptor_signaling_pathway_[hsa04660]	0.559
NF-kappa_B_signaling_pathway_[hsa04064]	Phosphatidylinositol_signaling_system_[hsa04070]	0.56
AMPK_signaling_pathway_[hsa04152]	mTOR_signaling_pathway_[hsa04150]	0.562
FoxO_signaling_pathway_[hsa04068]	TNF_signaling_pathway_[hsa04668]	0.564
Oxytocin_signaling_pathway_[hsa04921]	PPAR_signaling_pathway_[hsa03320]	0.565
Glucagon_signaling_pathway_[hsa04922]	Sphingolipid_signaling_pathway_[hsa04071]	0.565
NF-kappa_B_signaling_pathway_[hsa04064]	Sphingolipid_signaling_pathway_[hsa04071]	0.565
mTOR_signaling_pathway_[hsa04150]	NF-kappa_B_signaling_pathway_[hsa04064]	0.566
Hedgehog_signaling_pathway_[hsa04340]	p53_signaling_pathway_[hsa04115]	0.566
cAMP_signaling_pathway_[hsa04024]	FoxO_signaling_pathway_[hsa04068]	0.567
Glucagon_signaling_pathway_[hsa04922]	TGF-beta_signaling_pathway_[hsa04350]	0.568
cGMP-PKG_signaling_pathway_[hsa04022]	ErbB_signaling_pathway_[hsa04012]	0.57
FoxO_signaling_pathway_[hsa04068]	mTOR_signaling_pathway_[hsa04150]	0.571
ErbB_signaling_pathway_[hsa04012]	p53_signaling_pathway_[hsa04115]	0.572
Apelin_signaling_pathway_[hsa04371]	Notch_signaling_pathway_[hsa04330]	0.573
PPAR_signaling_pathway_[hsa03320]	VEGF_signaling_pathway_[hsa04370]	0.573
Adipocytokine_signaling_pathway_[hsa04920]	cAMP_signaling_pathway_[hsa04024]	0.574
GnRH_signaling_pathway_[hsa04912]	PPAR_signaling_pathway_[hsa03320]	0.574
HIF-1_signaling_pathway_[hsa04066]	VEGF_signaling_pathway_[hsa04370]	0.578
Calcium_signaling_pathway_[hsa04020]	Glucagon_signaling_pathway_[hsa04922]	0.579
Estrogen_signaling_pathway_[hsa04915]	Glucagon_signaling_pathway_[hsa04922]	0.579
HIF-1_signaling_pathway_[hsa04066]	Jak-STAT_signaling_pathway_[hsa04630]	0.584
cGMP-PKG_signaling_pathway_[hsa04022]	T_cell_receptor_signaling_pathway_[hsa04660]	0.585
cGMP-PKG_signaling_pathway_[hsa04022]	TNF_signaling_pathway_[hsa04668]	0.586
Glucagon_signaling_pathway_[hsa04922]	Phospholipase_D_signaling_pathway_[hsa04072]	0.587
HIF-1_signaling_pathway_[hsa04066]	Oxytocin_signaling_pathway_[hsa04921]	0.588
Glucagon_signaling_pathway_[hsa04922]	mTOR_signaling_pathway_[hsa04150]	0.59
Fc_epsilon_RI_signaling_pathway_[hsa04664]	Notch_signaling_pathway_[hsa04330]	0.59
AMPK_signaling_pathway_[hsa04152]	Notch_signaling_pathway_[hsa04330]	0.592
Estrogen_signaling_pathway_[hsa04915]	FoxO_signaling_pathway_[hsa04068]	0.593
Calcium_signaling_pathway_[hsa04020]	p53_signaling_pathway_[hsa04115]	0.595
Glucagon_signaling_pathway_[hsa04922]	Hedgehog_signaling_pathway_[hsa04340]	0.596
p53_signaling_pathway_[hsa04115]	TNF_signaling_pathway_[hsa04668]	0.596
cGMP-PKG_signaling_pathway_[hsa04022]	Estrogen_signaling_pathway_[hsa04915]	0.597
cGMP-PKG_signaling_pathway_[hsa04022]	Relaxin_signaling_pathway_[hsa04926]	0.598
FoxO_signaling_pathway_[hsa04068]	Glucagon_signaling_pathway_[hsa04922]	0.599
cGMP-PKG_signaling_pathway_[hsa04022]	Hippo_signaling_pathway_[hsa04390]	0.599
FoxO_signaling_pathway_[hsa04068]	HIF-1_signaling_pathway_[hsa04066]	0.601
Glucagon_signaling_pathway_[hsa04922]	Hippo_signaling_pathway_[hsa04390]	0.601
cAMP_signaling_pathway_[hsa04024]	MAPK_signaling_pathway_[hsa04010]	0.603
cAMP_signaling_pathway_[hsa04024]	NOD-like_receptor_signaling_pathway_[hsa04621]	0.603
Neurotrophin_signaling_pathway_[hsa04722]	PPAR_signaling_pathway_[hsa03320]	0.605
GnRH_signaling_pathway_[hsa04912]	Notch_signaling_pathway_[hsa04330]	0.606
FoxO_signaling_pathway_[hsa04068]	Phosphatidylinositol_signaling_system_[hsa04070]	0.606
Glucagon_signaling_pathway_[hsa04922]	RIG-I-like_receptor_signaling_pathway_[hsa04622]	0.607
Notch_signaling_pathway_[hsa04330]	Prolactin_signaling_pathway_[hsa04917]	0.609
cGMP-PKG_signaling_pathway_[hsa04022]	Rap1_signaling_pathway_[hsa04015]	0.609
cGMP-PKG_signaling_pathway_[hsa04022]	Phospholipase_D_signaling_pathway_[hsa04072]	0.61
Glucagon_signaling_pathway_[hsa04922]	Wnt_signaling_pathway_[hsa04310]	0.611
cGMP-PKG_signaling_pathway_[hsa04022]	Hedgehog_signaling_pathway_[hsa04340]	0.612
p53_signaling_pathway_[hsa04115]	T_cell_receptor_signaling_pathway_[hsa04660]	0.613
NF-kappa_B_signaling_pathway_[hsa04064]	Notch_signaling_pathway_[hsa04330]	0.614
Jak-STAT_signaling_pathway_[hsa04630]	PPAR_signaling_pathway_[hsa03320]	0.614
Glucagon_signaling_pathway_[hsa04922]	Rap1_signaling_pathway_[hsa04015]	0.615
p53_signaling_pathway_[hsa04115]	Relaxin_signaling_pathway_[hsa04926]	0.615
cGMP-PKG_signaling_pathway_[hsa04022]	TGF-beta_signaling_pathway_[hsa04350]	0.616
p53_signaling_pathway_[hsa04115]	RIG-I-like_receptor_signaling_pathway_[hsa04622]	0.617
p53_signaling_pathway_[hsa04115]	Wnt_signaling_pathway_[hsa04310]	0.619
Notch_signaling_pathway_[hsa04330]	Thyroid_hormone_signaling_pathway_[hsa04919]	0.62
PPAR_signaling_pathway_[hsa03320]	Toll-like_receptor_signaling_pathway_[hsa04620]	0.62
HIF-1_signaling_pathway_[hsa04066]	Neurotrophin_signaling_pathway_[hsa04722]	0.621
cGMP-PKG_signaling_pathway_[hsa04022]	Sphingolipid_signaling_pathway_[hsa04071]	0.623
PPAR_signaling_pathway_[hsa03320]	Ras_signaling_pathway_[hsa04014]	0.624
Estrogen_signaling_pathway_[hsa04915]	p53_signaling_pathway_[hsa04115]	0.625
Glucagon_signaling_pathway_[hsa04922]	Phosphatidylinositol_signaling_system_[hsa04070]	0.625
FoxO_signaling_pathway_[hsa04068]	PPAR_signaling_pathway_[hsa03320]	0.625
Notch_signaling_pathway_[hsa04330]	VEGF_signaling_pathway_[hsa04370]	0.628
cAMP_signaling_pathway_[hsa04024]	TNF_signaling_pathway_[hsa04668]	0.629
Fc_epsilon_RI_signaling_pathway_[hsa04664]	PPAR_signaling_pathway_[hsa03320]	0.63
cAMP_signaling_pathway_[hsa04024]	ErbB_signaling_pathway_[hsa04012]	0.632
p53_signaling_pathway_[hsa04115]	Sphingolipid_signaling_pathway_[hsa04071]	0.632
cGMP-PKG_signaling_pathway_[hsa04022]	RIG-I-like_receptor_signaling_pathway_[hsa04622]	0.634
cGMP-PKG_signaling_pathway_[hsa04022]	Phosphatidylinositol_signaling_system_[hsa04070]	0.636
HIF-1_signaling_pathway_[hsa04066]	PI3K-Akt_signaling_pathway_[hsa04151]	0.636
C-type_lectin_receptor_signaling_pathway_[hsa04625]	PPAR_signaling_pathway_[hsa03320]	0.637
cGMP-PKG_signaling_pathway_[hsa04022]	Wnt_signaling_pathway_[hsa04310]	0.637
cGMP-PKG_signaling_pathway_[hsa04022]	mTOR_signaling_pathway_[hsa04150]	0.639
PI3K-Akt_signaling_pathway_[hsa04151]	PPAR_signaling_pathway_[hsa03320]	0.64
cAMP_signaling_pathway_[hsa04024]	Rap1_signaling_pathway_[hsa04015]	0.64
Calcium_signaling_pathway_[hsa04020]	cGMP-PKG_signaling_pathway_[hsa04022]	0.642
cAMP_signaling_pathway_[hsa04024]	Hippo_signaling_pathway_[hsa04390]	0.642
Apelin_signaling_pathway_[hsa04371]	PPAR_signaling_pathway_[hsa03320]	0.646
HIF-1_signaling_pathway_[hsa04066]	Toll-like_receptor_signaling_pathway_[hsa04620]	0.646
Notch_signaling_pathway_[hsa04330]	p53_signaling_pathway_[hsa04115]	0.648
p53_signaling_pathway_[hsa04115]	Phosphatidylinositol_signaling_system_[hsa04070]	0.648
HIF-1_signaling_pathway_[hsa04066]	Ras_signaling_pathway_[hsa04014]	0.648
mTOR_signaling_pathway_[hsa04150]	p53_signaling_pathway_[hsa04115]	0.649
cAMP_signaling_pathway_[hsa04024]	Phospholipase_D_signaling_pathway_[hsa04072]	0.649
p53_signaling_pathway_[hsa04115]	TGF-beta_signaling_pathway_[hsa04350]	0.651
cAMP_signaling_pathway_[hsa04024]	Estrogen_signaling_pathway_[hsa04915]	0.652
Insulin_signaling_pathway_[hsa04910]	PPAR_signaling_pathway_[hsa03320]	0.652
cAMP_signaling_pathway_[hsa04024]	T_cell_receptor_signaling_pathway_[hsa04660]	0.652
Apelin_signaling_pathway_[hsa04371]	HIF-1_signaling_pathway_[hsa04066]	0.653
cAMP_signaling_pathway_[hsa04024]	Relaxin_signaling_pathway_[hsa04926]	0.653
Fc_epsilon_RI_signaling_pathway_[hsa04664]	HIF-1_signaling_pathway_[hsa04066]	0.655
NOD-like_receptor_signaling_pathway_[hsa04621]	PPAR_signaling_pathway_[hsa03320]	0.66
B_cell_receptor_signaling_pathway_[hsa04662]	PPAR_signaling_pathway_[hsa03320]	0.661
cAMP_signaling_pathway_[hsa04024]	Hedgehog_signaling_pathway_[hsa04340]	0.665
C-type_lectin_receptor_signaling_pathway_[hsa04625]	HIF-1_signaling_pathway_[hsa04066]	0.668
HIF-1_signaling_pathway_[hsa04066]	Insulin_signaling_pathway_[hsa04910]	0.676
cAMP_signaling_pathway_[hsa04024]	TGF-beta_signaling_pathway_[hsa04350]	0.678
B_cell_receptor_signaling_pathway_[hsa04662]	HIF-1_signaling_pathway_[hsa04066]	0.679
MAPK_signaling_pathway_[hsa04010]	PPAR_signaling_pathway_[hsa03320]	0.679
cAMP_signaling_pathway_[hsa04024]	Sphingolipid_signaling_pathway_[hsa04071]	0.679
Adipocytokine_signaling_pathway_[hsa04920]	PPAR_signaling_pathway_[hsa03320]	0.684
Chemokine_signaling_pathway_[hsa04062]	PPAR_signaling_pathway_[hsa03320]	0.686
cAMP_signaling_pathway_[hsa04024]	Phosphatidylinositol_signaling_system_[hsa04070]	0.688
HIF-1_signaling_pathway_[hsa04066]	NOD-like_receptor_signaling_pathway_[hsa04621]	0.69
cAMP_signaling_pathway_[hsa04024]	RIG-I-like_receptor_signaling_pathway_[hsa04622]	0.69
Chemokine_signaling_pathway_[hsa04062]	HIF-1_signaling_pathway_[hsa04066]	0.691
Calcium_signaling_pathway_[hsa04020]	cAMP_signaling_pathway_[hsa04024]	0.692
cAMP_signaling_pathway_[hsa04024]	mTOR_signaling_pathway_[hsa04150]	0.694
Adipocytokine_signaling_pathway_[hsa04920]	HIF-1_signaling_pathway_[hsa04066]	0.695
cAMP_signaling_pathway_[hsa04024]	Wnt_signaling_pathway_[hsa04310]	0.695
Glucagon_signaling_pathway_[hsa04922]	Notch_signaling_pathway_[hsa04330]	0.698
HIF-1_signaling_pathway_[hsa04066]	Hippo_signaling_pathway_[hsa04390]	0.701
HIF-1_signaling_pathway_[hsa04066]	MAPK_signaling_pathway_[hsa04010]	0.702
Hippo_signaling_pathway_[hsa04390]	PPAR_signaling_pathway_[hsa03320]	0.703
ErbB_signaling_pathway_[hsa04012]	PPAR_signaling_pathway_[hsa03320]	0.707
HIF-1_signaling_pathway_[hsa04066]	Rap1_signaling_pathway_[hsa04015]	0.708
cGMP-PKG_signaling_pathway_[hsa04022]	Notch_signaling_pathway_[hsa04330]	0.714
PPAR_signaling_pathway_[hsa03320]	Rap1_signaling_pathway_[hsa04015]	0.723
PPAR_signaling_pathway_[hsa03320]	T_cell_receptor_signaling_pathway_[hsa04660]	0.725
Calcium_signaling_pathway_[hsa04020]	PPAR_signaling_pathway_[hsa03320]	0.727
HIF-1_signaling_pathway_[hsa04066]	Phospholipase_D_signaling_pathway_[hsa04072]	0.73
PPAR_signaling_pathway_[hsa03320]	Relaxin_signaling_pathway_[hsa04926]	0.731
ErbB_signaling_pathway_[hsa04012]	HIF-1_signaling_pathway_[hsa04066]	0.739
PPAR_signaling_pathway_[hsa03320]	TNF_signaling_pathway_[hsa04668]	0.74
Hedgehog_signaling_pathway_[hsa04340]	PPAR_signaling_pathway_[hsa03320]	0.741
Phospholipase_D_signaling_pathway_[hsa04072]	PPAR_signaling_pathway_[hsa03320]	0.741
Estrogen_signaling_pathway_[hsa04915]	PPAR_signaling_pathway_[hsa03320]	0.743
HIF-1_signaling_pathway_[hsa04066]	TNF_signaling_pathway_[hsa04668]	0.744
PPAR_signaling_pathway_[hsa03320]	TGF-beta_signaling_pathway_[hsa04350]	0.746
mTOR_signaling_pathway_[hsa04150]	PPAR_signaling_pathway_[hsa03320]	0.747
cAMP_signaling_pathway_[hsa04024]	Notch_signaling_pathway_[hsa04330]	0.75
PPAR_signaling_pathway_[hsa03320]	Wnt_signaling_pathway_[hsa04310]	0.751
PPAR_signaling_pathway_[hsa03320]	Sphingolipid_signaling_pathway_[hsa04071]	0.752
HIF-1_signaling_pathway_[hsa04066]	T_cell_receptor_signaling_pathway_[hsa04660]	0.753
PPAR_signaling_pathway_[hsa03320]	RIG-I-like_receptor_signaling_pathway_[hsa04622]	0.754
Hedgehog_signaling_pathway_[hsa04340]	HIF-1_signaling_pathway_[hsa04066]	0.756
Phosphatidylinositol_signaling_system_[hsa04070]	PPAR_signaling_pathway_[hsa03320]	0.756
Calcium_signaling_pathway_[hsa04020]	HIF-1_signaling_pathway_[hsa04066]	0.758
HIF-1_signaling_pathway_[hsa04066]	Relaxin_signaling_pathway_[hsa04926]	0.758
Estrogen_signaling_pathway_[hsa04915]	HIF-1_signaling_pathway_[hsa04066]	0.763
HIF-1_signaling_pathway_[hsa04066]	TGF-beta_signaling_pathway_[hsa04350]	0.768
HIF-1_signaling_pathway_[hsa04066]	mTOR_signaling_pathway_[hsa04150]	0.769
HIF-1_signaling_pathway_[hsa04066]	Phosphatidylinositol_signaling_system_[hsa04070]	0.772
HIF-1_signaling_pathway_[hsa04066]	RIG-I-like_receptor_signaling_pathway_[hsa04622]	0.772
HIF-1_signaling_pathway_[hsa04066]	Wnt_signaling_pathway_[hsa04310]	0.772
HIF-1_signaling_pathway_[hsa04066]	Sphingolipid_signaling_pathway_[hsa04071]	0.778
HIF-1_signaling_pathway_[hsa04066]	Notch_signaling_pathway_[hsa04330]	0.796
Notch_signaling_pathway_[hsa04330]	PPAR_signaling_pathway_[hsa03320]	0.804

## Sheet: cellcycle3m
network A	network B	Hjs
Cell_cycle_[hsa04110]	Cellular_senescence_[hsa04218]	0.0697
Apoptosis_[hsa04210]	Focal_adhesion_[hsa04510]	0.0839
Cellular_senescence_[hsa04218]	Focal_adhesion_[hsa04510]	0.106
Cell_cycle_[hsa04110]	Gap_junction_[hsa04540]	0.106
Cellular_senescence_[hsa04218]	Gap_junction_[hsa04540]	0.106
Cell_cycle_[hsa04110]	Focal_adhesion_[hsa04510]	0.107
Cellular_senescence_[hsa04218]	Regulation_of_actin_cytoskeleton_[hsa04810]	0.122
Apoptosis_[hsa04210]	Regulation_of_actin_cytoskeleton_[hsa04810]	0.138
Focal_adhesion_[hsa04510]	Regulation_of_actin_cytoskeleton_[hsa04810]	0.14
Apoptosis_[hsa04210]	Cellular_senescence_[hsa04218]	0.143
Apoptosis_[hsa04210]	Cell_cycle_[hsa04110]	0.156
Adherens_junction_[hsa04520]	Necroptosis_[hsa04217]	0.156
Cell_cycle_[hsa04110]	Regulation_of_actin_cytoskeleton_[hsa04810]	0.165
Cell_cycle_[hsa04110]	Necroptosis_[hsa04217]	0.18
Focal_adhesion_[hsa04510]	Necroptosis_[hsa04217]	0.18
Focal_adhesion_[hsa04510]	Gap_junction_[hsa04540]	0.183
Cellular_senescence_[hsa04218]	Necroptosis_[hsa04217]	0.199
Necroptosis_[hsa04217]	Regulation_of_actin_cytoskeleton_[hsa04810]	0.2
Gap_junction_[hsa04540]	Regulation_of_actin_cytoskeleton_[hsa04810]	0.205
Apoptosis_[hsa04210]	Necroptosis_[hsa04217]	0.207
Regulation_of_actin_cytoskeleton_[hsa04810]	Signaling_pathways_regulating_pluripotency_of_stem_cells_[hsa04550]	0.214
Adherens_junction_[hsa04520]	Cell_cycle_[hsa04110]	0.226
Necroptosis_[hsa04217]	Signaling_pathways_regulating_pluripotency_of_stem_cells_[hsa04550]	0.226
Gap_junction_[hsa04540]	Necroptosis_[hsa04217]	0.229
Apoptosis_[hsa04210]	Gap_junction_[hsa04540]	0.238
Cellular_senescence_[hsa04218]	Signaling_pathways_regulating_pluripotency_of_stem_cells_[hsa04550]	0.247
Adherens_junction_[hsa04520]	Focal_adhesion_[hsa04510]	0.256
Focal_adhesion_[hsa04510]	Signaling_pathways_regulating_pluripotency_of_stem_cells_[hsa04550]	0.262
Adherens_junction_[hsa04520]	Cellular_senescence_[hsa04218]	0.272
Cell_cycle_[hsa04110]	Signaling_pathways_regulating_pluripotency_of_stem_cells_[hsa04550]	0.272
Gap_junction_[hsa04540]	Signaling_pathways_regulating_pluripotency_of_stem_cells_[hsa04550]	0.276
Adherens_junction_[hsa04520]	Gap_junction_[hsa04540]	0.278
Apoptosis_[hsa04210]	Signaling_pathways_regulating_pluripotency_of_stem_cells_[hsa04550]	0.279
Adherens_junction_[hsa04520]	Apoptosis_[hsa04210]	0.285
Adherens_junction_[hsa04520]	Signaling_pathways_regulating_pluripotency_of_stem_cells_[hsa04550]	0.285
Adherens_junction_[hsa04520]	Regulation_of_actin_cytoskeleton_[hsa04810]	0.286

## Sheet: cellcycle4m
network A	network B	Hjs
Cell_cycle_[hsa04110]	Cellular_senescence_[hsa04218]	0.125
Apoptosis_[hsa04210]	Focal_adhesion_[hsa04510]	0.143
Cell_cycle_[hsa04110]	Focal_adhesion_[hsa04510]	0.205
Cellular_senescence_[hsa04218]	Regulation_of_actin_cytoskeleton_[hsa04810]	0.207
Focal_adhesion_[hsa04510]	Regulation_of_actin_cytoskeleton_[hsa04810]	0.217
Cell_cycle_[hsa04110]	Regulation_of_actin_cytoskeleton_[hsa04810]	0.231
Apoptosis_[hsa04210]	Regulation_of_actin_cytoskeleton_[hsa04810]	0.236
Apoptosis_[hsa04210]	Cell_cycle_[hsa04110]	0.239
Cellular_senescence_[hsa04218]	Gap_junction_[hsa04540]	0.246
Cell_cycle_[hsa04110]	Gap_junction_[hsa04540]	0.255
Cellular_senescence_[hsa04218]	Focal_adhesion_[hsa04510]	0.261
Adherens_junction_[hsa04520]	Necroptosis_[hsa04217]	0.262
Apoptosis_[hsa04210]	Cellular_senescence_[hsa04218]	0.282
Focal_adhesion_[hsa04510]	Necroptosis_[hsa04217]	0.295
Cell_cycle_[hsa04110]	Necroptosis_[hsa04217]	0.325
Regulation_of_actin_cytoskeleton_[hsa04810]	Signaling_pathways_regulating_pluripotency_of_stem_cells_[hsa04550]	0.327
Apoptosis_[hsa04210]	Necroptosis_[hsa04217]	0.336
Gap_junction_[hsa04540]	Regulation_of_actin_cytoskeleton_[hsa04810]	0.337
Adherens_junction_[hsa04520]	Focal_adhesion_[hsa04510]	0.355
Adherens_junction_[hsa04520]	Cell_cycle_[hsa04110]	0.357
Necroptosis_[hsa04217]	Regulation_of_actin_cytoskeleton_[hsa04810]	0.358
Cellular_senescence_[hsa04218]	Signaling_pathways_regulating_pluripotency_of_stem_cells_[hsa04550]	0.362
Focal_adhesion_[hsa04510]	Signaling_pathways_regulating_pluripotency_of_stem_cells_[hsa04550]	0.362
Focal_adhesion_[hsa04510]	Gap_junction_[hsa04540]	0.365
Cellular_senescence_[hsa04218]	Necroptosis_[hsa04217]	0.372
Cell_cycle_[hsa04110]	Signaling_pathways_regulating_pluripotency_of_stem_cells_[hsa04550]	0.375
Necroptosis_[hsa04217]	Signaling_pathways_regulating_pluripotency_of_stem_cells_[hsa04550]	0.376
Gap_junction_[hsa04540]	Necroptosis_[hsa04217]	0.382
Apoptosis_[hsa04210]	Signaling_pathways_regulating_pluripotency_of_stem_cells_[hsa04550]	0.386
Adherens_junction_[hsa04520]	Apoptosis_[hsa04210]	0.396
Apoptosis_[hsa04210]	Gap_junction_[hsa04540]	0.409
Adherens_junction_[hsa04520]	Signaling_pathways_regulating_pluripotency_of_stem_cells_[hsa04550]	0.412
Adherens_junction_[hsa04520]	Cellular_senescence_[hsa04218]	0.413
Adherens_junction_[hsa04520]	Gap_junction_[hsa04540]	0.419
Adherens_junction_[hsa04520]	Regulation_of_actin_cytoskeleton_[hsa04810]	0.421
Gap_junction_[hsa04540]	Signaling_pathways_regulating_pluripotency_of_stem_cells_[hsa04550]	0.452
